# Supplementary material for: Cholesterol Regulates Innate Immunity via Nuclear Hormone Receptor NHR-8
Source: iScience. 2021 Nov 2;24(11):103361. doi: 10.1016/j.isci.2021.103361 (PMC8571716; doi:10.1016/j.isci.2021.103361)
Supplement: Table S1. Upregulated and Downregulated Genes More than 5-Folds (p < 0.05) in Animals Grown on Different Cholesterol Concentrations, Related to Figure 2 — The RNA-seq raw data were submitted and assigned Gene Expression Omnibus (GEO) accession numbers: GSE136881 and GSE137058, Related to Figure 2 [file mmc2.xlsx]

## Sheet: > 5 FC_Upreg 20ug_mL cholester 
GeneID	WormBase Gene ID	Fold change (20 vs 5)	log2(FC)	P-value	P-adj
B0218.7	WBGene00015051	977.207	9.93252	8.9135e-21	7.34092e-20
B0379.7	WBGene00007159	799.283	9.64256	2.005e-19	1.50532e-18
C17H12.5	WBGene00015931	655.666	9.35682	4.89841e-18	3.3555e-17
C35D10.2	WBGene00016440	565.516	9.14342	6.19388e-35	1.12791e-33
C45G9.9	WBGene00016680	540.596	9.07841	7.92236e-17	5.00872e-16
C31H1.1	WBGene00016286	496.338	8.95518	2.69734e-16	1.64385e-15
F11G11.9	WBGene00017387	485.588	8.92359	4.63074e-16	2.77761e-15
K10C9.7	WBGene00019626	477.097	8.89814	5.88245e-16	3.50081e-15
F52B11.4	WBGene00000707	420.377	8.71554	1.6275e-156	6.64299e-154
F58G1.3	WBGene00010265	395.271	8.6267	5.56802e-23	5.22607e-22
H04M03.1	WBGene00019151	391.173	8.61166	7.60904e-15	4.14105e-14
AC3.4	WBGene00004098	389.069	8.60388	1.56197e-14	8.25894e-14
C34F11.5	WBGene00016416	377.912	8.56191	1.48677e-14	7.88875e-14
K01D12.15	WBGene00010474	353.178	8.46425	3.20681e-14	1.65892e-13
C27D6.11	WBGene00044388	346.274	8.43577	7.20415e-22	6.35538e-21
H05L14.1	WBGene00010366	344.882	8.42996	4.58154e-14	2.34543e-13
C24D10.7	WBGene00016058	327.251	8.35425	1.75296e-28	2.29007e-27
BE10.1	WBGene00007209	318.137	8.3135	1.1878e-13	5.84471e-13
T02E1.7	WBGene00011379	311.305	8.28219	1.46483e-13	7.1657e-13
F55D12.6	WBGene00010114	310.115	8.27666	1.96716e-13	9.51181e-13
M28.9	WBGene00010900	309.178	8.27229	7.26611e-21	6.00782e-20
C15A11.6	WBGene00000638	306.884	8.26155	2.55899e-20	2.04903e-19
C27D6.3	WBGene00016161	306.756	8.26095	8.02259e-21	6.62349e-20
C09G5.3	WBGene00000655	303.133	8.24381	1.38229e-27	1.70973e-26
C04G2.3	WBGene00014665	300.417	8.23082	2.49276e-47	8.17966e-46
F36A2.10	WBGene00009457	297.069	8.21465	1.47898e-20	1.19743e-19
H06H21.9	WBGene00019165	296.229	8.21057	3.39186e-13	1.61212e-12
C39B5.5	WBGene00016523	290.185	8.18083	4.27464e-27	5.11337e-26
C50F2.5	WBGene00016839	286.298	8.16138	4.44059e-13	2.09392e-12
C28D4.7	WBGene00007794	280.982	8.13434	6.63296e-13	3.08769e-12
K07A1.5	WBGene00010612	278.658	8.12235	8.31383e-13	3.83918e-12
C15A11.5	WBGene00000596	278.181	8.11988	1.46656e-25	1.61466e-24
F48C1.7	WBGene00004965	278.135	8.11964	6.65825e-13	3.09861e-12
F26G1.7	WBGene00003424	272.613	8.09071	9.45878e-79	9.09728e-77
C47E12.12	WBGene00008155	268.053	8.06637	1.17968e-12	5.3984e-12
F32B6.5	WBGene00006056	262.991	8.03887	4.14365e-68	3.01496e-66
F38H4.4	WBGene00009548	262.897	8.03836	1.41593e-12	6.44078e-12
C09G5.6	WBGene00000251	260.377	8.02446	2.8634e-82	3.21604e-80
K03H1.1	WBGene00001603	259.845	8.02151	5.02748e-26	5.68479e-25
T02B11.9	WBGene00044777	258.645	8.01483	1.74502e-12	7.87779e-12
F07F6.1	WBGene00017215	258.437	8.01367	1.51047e-12	6.86148e-12
C53D6.10	WBGene00023424	257.058	8.00595	2.07148e-12	9.28395e-12
F10G8.1	WBGene00008661	254.498	7.99151	3.60386e-12	1.58088e-11
K05F1.2	WBGene00003469	251.387	7.97376	1.92099e-53	8.1801e-52
F36H12.7	WBGene00003426	249.903	7.96523	1.55372e-22	1.41775e-21
C53A5.4	WBGene00007049	249.846	7.96489	2.72499e-12	1.20578e-11
F36H12.4	WBGene00018120	248.236	7.95557	2.56916e-12	1.13894e-11
B0222.7	WBGene00000718	244.707	7.93491	1.7833e-290	3.31595e-287
C10G11.9	WBGene00015689	243.873	7.92999	1.94118e-25	2.11358e-24
F49C5.11	WBGene00044163	243.8	7.92955	5.14818e-19	3.76058e-18
F32B5.1	WBGene00017975	243.704	7.92898	2.57432e-25	2.78123e-24
R09E10.3	WBGene00011173	242.711	7.9231	3.82479e-12	1.67297e-11
F47G6.3	WBGene00018580	236.944	7.8884	4.87845e-12	2.11341e-11
F58A6.5	WBGene00019024	234.937	7.87613	5.87692e-12	2.52828e-11
K08C9.1	WBGene00010650	232.905	7.8636	6.31444e-12	2.71093e-11
F40G12.10	WBGene00009605	230.755	7.85022	7.81649e-12	3.33271e-11
F40H6.1	WBGene00018253	230.588	7.84917	6.32194e-12	2.71346e-11
C50E10.1	WBGene00016825	228.978	7.83906	1.07848e-30	1.58597e-29
C17F3.1	WBGene00015907	226.984	7.82644	1.59249e-36	3.20701e-35
C41G7.6	WBGene00008063	226.074	7.82065	1.96992e-30	2.86169e-29
D2062.6	WBGene00017058	224.196	7.80861	3.44828e-24	3.46915e-23
F37H8.4	WBGene00009513	223.704	7.80545	9.06178e-12	3.84116e-11
C04G2.8	WBGene00007307	222.165	7.79549	6.96786e-72	5.66054e-70
C55B7.10	WBGene00016946	219.562	7.77848	1.12139e-11	4.70576e-11
H17B01.2	WBGene00000646	217.702	7.76621	6.59565e-58	3.30474e-56
K09H9.3	WBGene00000626	216.573	7.75871	1.36338e-20	1.10526e-19
C54G4.3	WBGene00008313	215.734	7.75311	1.48271e-11	6.15102e-11
H38K22.6	WBGene00044911	214.363	7.74391	1.62086e-11	6.69591e-11
F44D12.4	WBGene00009681	212.125	7.72877	2.03567e-57	1.00197e-55
C14A4.13	WBGene00007563	210.668	7.71883	1.82843e-11	7.51813e-11
F54A3.4	WBGene00018783	208.694	7.70525	2.64384e-11	1.07312e-10
K07F5.2	WBGene00003425	208.162	7.70157	2.41682e-66	1.6713e-64
F19C7.7	WBGene00000684	207.238	7.69514	6.53028e-35	1.18787e-33
C16C8.18	WBGene00015855	207.181	7.69475	2.31828e-11	9.46022e-11
K07F5.3	WBGene00003449	207.044	7.6938	1.78469e-82	2.03176e-80
R13H9.4	WBGene00003446	206.654	7.69108	3.61588e-77	3.36176e-75
F36H12.8	WBGene00018122	205.678	7.68424	3.17664e-11	1.28068e-10
F54F12.1	WBGene00010072	205.35	7.68194	3.46432e-11	1.39297e-10
F54D1.1	WBGene00010046	204.122	7.67329	2.53074e-11	1.02871e-10
F32B6.4	WBGene00009321	202.581	7.66235	1.47201e-23	1.43471e-22
K05F1.9	WBGene00019410	202.214	7.65974	6.61736e-29	8.83811e-28
C03A7.7	WBGene00000029	199.244	7.63839	1.74217e-22	1.58539e-21
B0393.4	WBGene00007169	197.326	7.62444	1.67789e-45	5.02316e-44
F58E6.5	WBGene00010254	195.664	7.61224	1.01659e-28	1.34594e-27
K08F4.5	WBGene00010679	195.649	7.61212	5.55909e-11	2.19776e-10
F47B8.11	WBGene00006057	195.456	7.6107	2.31429e-45	6.86695e-44
C11H1.5	WBGene00007530	191.67	7.58248	2.08897e-33	3.52763e-32
F58A6.9	WBGene00019026	190.988	7.57734	1.31008e-17	8.69661e-17
C15H7.3	WBGene00007610	190.208	7.57143	5.84205e-11	2.30365e-10
C34F11.2	WBGene00016414	188.273	7.55668	4.62985e-17	2.97088e-16
K05F1.3	WBGene00019406	188.1	7.55536	3.92382e-28	5.00497e-27
B0205.10	WBGene00015024	188.074	7.55516	1.5142e-54	6.77543e-53
T03F6.6	WBGene00011401	187.761	7.55275	4.94319e-38	1.05921e-36
C52D10.13	WBGene00000711	186.373	7.54205	7.63054e-13	3.5334e-12
C01G5.4	WBGene00015306	184.825	7.53002	8.21378e-11	3.19446e-10
F59E12.12	WBGene00000252	182.484	7.51162	1.65103e-85	2.07744e-83
R09E10.6	WBGene00011176	180.272	7.49403	4.5791e-71	3.64911e-69
C35B8.1	WBGene00000748	176.3	7.46189	4.35412e-28	5.52435e-27
B0379.2	WBGene00007156	176.289	7.4618	1.84638e-10	6.94052e-10
K07F5.1	WBGene00003467	176.108	7.46032	5.63142e-18	3.83877e-17
C09B9.6	WBGene00003448	175.638	7.45646	8.05752e-16	4.74798e-15
C34D4.2	WBGene00016398	173.953	7.44256	2.8294e-16	1.72057e-15
C35D10.11	WBGene00016447	173.9	7.44211	5.72692e-60	3.15263e-58
C32E12.1	WBGene00016327	173.888	7.44201	3.147e-10	1.15392e-09
C50F4.2	WBGene00008230	173.698	7.44044	1.65491e-10	6.24743e-10
C49C8.1	WBGene00016765	172.453	7.43006	1.7865e-10	6.72712e-10
C48E7.7	WBGene00016752	170.35	7.41236	7.64528e-41	1.86236e-39
F36D1.4	WBGene00009463	169.244	7.40296	2.32954e-10	8.65367e-10
C09B9.2	WBGene00015627	168.635	7.39776	3.64106e-16	2.19817e-15
F58A6.8	WBGene00003438	167.688	7.38963	5.1454e-15	2.84656e-14
C33F10.11	WBGene00016357	167.673	7.38951	4.19612e-32	6.61848e-31
F17E9.5	WBGene00017542	167.211	7.38552	2.19885e-14	1.14921e-13
C05B5.2	WBGene00007320	166.324	7.37785	3.12881e-47	1.02067e-45
K08F4.8	WBGene00003434	165.198	7.36805	7.08922e-46	2.18085e-44
C33F10.12	WBGene00016358	164.207	7.35937	4.60435e-16	2.76278e-15
C06A8.6	WBGene00015516	163.153	7.35008	3.45966e-10	1.26386e-09
C34G6.3	WBGene00016420	162.92	7.34802	3.69665e-10	1.34573e-09
F32B5.4	WBGene00017978	162.347	7.34294	2.72662e-21	2.30454e-20
H38K22.7	WBGene00044912	162.204	7.34167	3.61701e-10	1.31846e-09
F53B2.5	WBGene00009956	162.015	7.33998	3.82877e-10	1.39171e-09
C33H5.16	WBGene00016382	161.536	7.33572	3.79416e-10	1.37973e-09
C14A6.13	WBGene00050956	160.021	7.32211	4.43466e-10	1.60255e-09
C50B6.4	WBGene00000734	159.758	7.31975	1.36367e-242	1.5214e-239
K05F1.7	WBGene00003456	159.067	7.3135	6.95973e-10	2.47232e-09
F34D10.8	WBGene00009377	158.989	7.31278	2.17505e-26	2.49996e-25
C34F11.4	WBGene00003443	158.837	7.3114	3.35463e-74	2.90879e-72
F32G8.5	WBGene00000725	158.659	7.30978	2.30622e-15	1.31141e-14
R01E6.5	WBGene00010969	157.32	7.29756	5.74792e-10	2.05757e-09
C06A1.3	WBGene00007354	152.8	7.2555	1.02217e-20	8.38119e-20
C10G11.8	WBGene00015688	152.77	7.25522	1.55804e-54	6.95302e-53
C04G2.5	WBGene00007306	151.829	7.2463	7.53951e-10	2.66978e-09
F19B6.4	WBGene00008950	151.693	7.24501	1.87443e-15	1.0739e-14
F41G3.4	WBGene00001424	151.211	7.24042	8.72953e-10	3.07426e-09
R05F9.13	WBGene00003429	150.931	7.23775	2.61587e-18	1.82478e-17
C14A4.8	WBGene00007559	149.999	7.22881	8.19533e-10	2.89405e-09
F11G11.8	WBGene00017386	149.976	7.22859	6.95776e-45	2.0041e-43
T03F1.5	WBGene00020187	148.602	7.21531	4.99591e-33	8.31906e-32
F10C1.3	WBGene00017325	148.337	7.21274	2.28697e-20	1.83737e-19
F54C8.1	WBGene00010035	147.853	7.20802	1.03574e-09	3.62616e-09
C24D10.8	WBGene00043147	147.731	7.20683	5.47166e-35	9.97476e-34
C08F8.6	WBGene00007448	147.412	7.20371	2.81205e-15	1.5861e-14
T05A7.6	WBGene00020223	145.494	7.18481	4.94112e-15	2.74261e-14
C34F11.6	WBGene00003442	145.23	7.1822	1.30429e-98	2.25024e-96
F11G11.4	WBGene00017384	145.169	7.18159	3.97795e-15	2.22051e-14
F15H10.1	WBGene00000601	145.033	7.18023	1.73109e-185	1.15879e-182
F32H2.7	WBGene00009344	145.029	7.1802	1.69796e-62	1.01484e-60
F27C1.1	WBGene00017851	143.925	7.16918	3.69828e-57	1.78875e-55
C01G10.1	WBGene00007230	143.761	7.16753	2.10884e-09	7.18182e-09
F56A11.6	WBGene00018926	143.424	7.16415	8.60283e-30	1.21698e-28
B0545.3	WBGene00015246	142.808	7.15794	1.28669e-09	4.47201e-09
C09B9.7	WBGene00015630	142.466	7.15447	1.41023e-09	4.88922e-09
T02E1.6	WBGene00011378	142.35	7.1533	1.51751e-09	5.25136e-09
M70.1	WBGene00019783	141.808	7.14779	1.72009e-09	5.91811e-09
F26G1.8	WBGene00003437	141.424	7.14389	5.97185e-15	3.28638e-14
C09B9.4	WBGene00015629	141.134	7.14092	5.76002e-25	6.08164e-24
C43F9.6	WBGene00008074	140.961	7.13915	9.05864e-15	4.90444e-14
F26A3.5	WBGene00009143	139.433	7.12343	8.23064e-15	4.46772e-14
F26A1.10	WBGene00017808	139.346	7.12253	1.75179e-09	6.01975e-09
F17C8.7	WBGene00008912	139.242	7.12145	8.60463e-15	4.66619e-14
F47D12.7	WBGene00018563	138.853	7.11741	1.35706e-29	1.89728e-28
C39H7.1	WBGene00016541	138.256	7.11119	1.41707e-64	9.01699e-63
R07B1.13	WBGene00138711	138.156	7.11015	1.93007e-09	6.60122e-09
C37A2.3	WBGene00016491	137.565	7.10397	2.34806e-09	7.96733e-09
F49C12.15	WBGene00009884	137.475	7.10303	6.40561e-61	3.63382e-59
D2062.5	WBGene00017057	137.228	7.10043	2.14839e-09	7.30907e-09
F57B7.3	WBGene00000729	135.341	7.08045	7.75056e-43	2.03619e-41
C09G9.4	WBGene00006409	135.052	7.07737	2.36101e-09	8.00801e-09
C01G12.8	WBGene00007248	134.65	7.07307	2.65043e-47	8.66309e-46
F32A11.3	WBGene00009308	134.374	7.07011	5.76693e-115	1.35929e-112
K06B4.15	WBGene00077450	134.119	7.06737	3.13978e-09	1.05383e-08
K04H4.5	WBGene00010574	133.188	7.05733	1.08399e-32	1.76637e-31
F22D6.10	WBGene00000636	132.899	7.05418	3.77749e-106	7.43721e-104
C18G1.9	WBGene00015987	132.723	7.05227	2.0357e-19	1.527e-18
F28E10.4	WBGene00017902	132.097	7.04545	2.88213e-09	9.70862e-09
F41H10.19	WBGene00168068	131.738	7.04152	1.86822e-14	9.80392e-14
F55C5.2	WBGene00010092	130.983	7.03324	3.46856e-09	1.15977e-08
C04G2.9	WBGene00007308	130.902	7.03235	5.01606e-40	1.16427e-38
C48E7.8	WBGene00016753	130.437	7.02721	3.36605e-09	1.12639e-08
F09C12.8	WBGene00017279	130.072	7.02317	1.7606e-28	2.29826e-27
C17H12.3	WBGene00015929	129.744	7.01953	2.60042e-14	1.35107e-13
C34F11.1	WBGene00016413	129.479	7.01657	4.12437e-09	1.36703e-08
F36D3.4	WBGene00009470	129.218	7.01366	2.8978e-28	3.72749e-27
C04G2.4	WBGene00003432	128.58	7.00652	7.97787e-33	1.30892e-31
F32B6.6	WBGene00003464	127.445	6.99373	3.66843e-27	4.39765e-26
C15C6.2	WBGene00007601	127.045	6.98919	2.26395e-73	1.94293e-71
C35A5.4	WBGene00007948	126.785	6.98624	4.33795e-14	2.2255e-13
C04F12.7	WBGene00007301	126.701	6.98528	9.97285e-22	8.68343e-21
C50E10.2	WBGene00016826	125.864	6.97572	4.81255e-09	1.58508e-08
C46E10.1	WBGene00016707	125.369	6.97004	4.51507e-14	2.31281e-13
F38A3.1	WBGene00000657	123.811	6.95199	3.89185e-19	2.86917e-18
F26B1.8	WBGene00194703	123.413	6.94735	1.73255e-64	1.09827e-62
F27C8.5	WBGene00009185	123.124	6.94397	8.3588e-19	6.00362e-18
C50F7.3	WBGene00016843	122.917	6.94154	6.15745e-09	2.00633e-08
C02F5.5	WBGene00015348	122.664	6.93857	5.7428e-14	2.90438e-13
D1014.7	WBGene00017020	122.447	6.93601	1.8512e-08	5.72953e-08
C45G9.4	WBGene00016675	122.204	6.93314	9.9784e-19	7.14236e-18
T04F3.3	WBGene00011438	122.032	6.93111	6.73375e-09	2.18517e-08
F58D5.7	WBGene00010246	121.992	6.93064	1.57218e-18	1.11061e-17
F14F7.4	WBGene00008811	121.682	6.92698	6.83839e-09	2.21698e-08
R08A2.1	WBGene00011132	121.154	6.92069	7.50787e-14	3.76406e-13
F15H10.2	WBGene00000602	120.946	6.91822	2.0515e-181	1.22614e-178
F31E8.5	WBGene00017955	120.786	6.91631	1.24142e-18	8.85178e-18
K11C4.1	WBGene00019642	120.092	6.908	9.12206e-14	4.53933e-13
F44D12.5	WBGene00009682	120.023	6.90717	3.81875e-18	2.63751e-17
C36H8.1	WBGene00007987	119.916	6.90588	2.27876e-94	3.49862e-92
R05F9.8	WBGene00003431	119.875	6.90539	2.08772e-09	7.11569e-09
R11E3.1	WBGene00020003	119.638	6.90253	8.42999e-14	4.20495e-13
F36G9.13	WBGene00009489	119.428	6.9	1.02174e-08	3.25135e-08
C33F10.9	WBGene00003435	119.162	6.89678	5.84157e-19	4.24668e-18
R07E5.15	WBGene00011120	118.208	6.88518	3.26947e-36	6.46744e-35
K07H8.5	WBGene00019506	118.012	6.88279	1.18217e-08	3.73839e-08
C17D12.5	WBGene00007639	117.256	6.87352	1.17973e-08	3.73137e-08
F09G8.6	WBGene00000666	117.116	6.8718	2.33413e-91	3.36739e-89
F07A5.2	WBGene00008541	116.527	6.86452	1.17117e-59	6.32241e-58
F21H7.5	WBGene00009031	116.431	6.86333	1.45198e-29	2.02659e-28
B0432.12	WBGene00015193	116.219	6.8607	1.12833e-08	3.5749e-08
C34D4.3	WBGene00016399	115.537	6.85221	1.85342e-31	2.83778e-30
C52E4.7	WBGene00008259	114.783	6.84276	2.12265e-13	1.02459e-12
R10D12.10	WBGene00011191	114.256	6.83612	1.44348e-08	4.51273e-08
F36D3.8	WBGene00009473	113.623	6.82811	1.86953e-13	9.05022e-13
F36H1.3	WBGene00009492	112.497	6.81375	2.99409e-26	3.42021e-25
C17G10.3	WBGene00015917	111.914	6.80624	2.63562e-13	1.26273e-12
C32E8.4	WBGene00016322	111.298	6.79828	3.51547e-35	6.52957e-34
R13H9.5	WBGene00020071	111.001	6.79443	2.56988e-13	1.23265e-12
F53G12.6	WBGene00004962	110.88	6.79285	2.65764e-13	1.27255e-12
R07C3.4	WBGene00019920	110.787	6.79164	1.84815e-08	5.72121e-08
F02E11.1	WBGene00017179	110.47	6.78751	9.17044e-18	6.1683e-17
D2062.1	WBGene00017055	110.292	6.78518	2.33035e-08	7.13211e-08
M18.1	WBGene00000703	109.048	6.76882	6.55016e-36	1.28357e-34
C35E7.10	WBGene00016462	108.375	6.75989	2.36625e-21	2.01113e-20
R13H9.2	WBGene00003450	108.302	6.75892	1.06562e-15	6.22233e-15
C33F10.1	WBGene00016351	108.238	6.75807	8.35751e-53	3.47918e-51
F58E6.13	WBGene00077697	107.914	6.75374	2.53912e-90	3.57078e-88
C27D8.1	WBGene00007777	107.629	6.74992	7.2806e-22	6.41943e-21
E03H12.10	WBGene00006038	106.861	6.73959	4.91286e-13	2.31076e-12
F44D12.8	WBGene00009685	106.603	6.73611	7.05891e-13	3.27777e-12
C17H12.12	WBGene00015937	105.974	6.72757	1.00154e-37	2.10828e-36
AH10.1	WBGene00007082	105.744	6.72444	6.56389e-26	7.36238e-25
F47B3.4	WBGene00018528	105.35	6.71905	2.87137e-08	8.70358e-08
K07F5.5	WBGene00010633	104.103	6.70187	1.48045e-14	7.86017e-14
F41F3.4	WBGene00000712	104.03	6.70086	4.5842e-34	8.00799e-33
M70.3	WBGene00019785	103.557	6.69429	1.10066e-25	1.22064e-24
F26D2.10	WBGene00009149	102.285	6.67645	5.01277e-08	1.48476e-07
C09H5.7	WBGene00015661	101.745	6.66881	4.0086e-08	1.19793e-07
F55H12.5	WBGene00010136	101.672	6.66777	9.94037e-13	4.56635e-12
F52F12.8	WBGene00009941	101.662	6.66764	5.24235e-08	1.55001e-07
E03H12.5	WBGene00017112	101.201	6.66108	6.55255e-71	5.19701e-69
F39E9.4	WBGene00018196	101.115	6.65986	1.32352e-12	6.03681e-12
F27C1.3	WBGene00017853	99.1364	6.63134	5.77075e-08	1.69964e-07
H20J04.1	WBGene00019216	98.9697	6.62892	6.72449e-08	1.96567e-07
D1086.17	WBGene00045355	98.1987	6.61763	1.75132e-24	1.80359e-23
B0207.1	WBGene00015026	98.1545	6.61698	9.96542e-17	6.2634e-16
F37A4.5	WBGene00018135	97.4224	6.60618	1.27065e-16	7.92852e-16
F40F9.3	WBGene00009581	97.3765	6.6055	2.12807e-12	9.52225e-12
F18A12.1	WBGene00017550	96.8478	6.59765	2.19867e-12	9.80407e-12
F13A7.1	WBGene00008724	96.7965	6.59688	1.74039e-24	1.79455e-23
B0491.3	WBGene00007190	95.9063	6.58355	5.54753e-44	1.53451e-42
F57H12.6	WBGene00019021	95.8845	6.58323	4.92897e-49	1.73655e-47
H12D21.13	WBGene00044272	95.2274	6.5733	7.57008e-08	2.20246e-07
B0025.5	WBGene00194700	94.8486	6.56756	1.26307e-35	2.42959e-34
F46F5.9	WBGene00018500	94.7334	6.5658	7.82936e-08	2.2771e-07
F08H9.2	WBGene00008590	94.65	6.56453	2.65092e-42	6.77301e-41
C09D4.3	WBGene00015634	94.1071	6.55623	2.50222e-20	2.00453e-19
T01B11.4	WBGene00020140	93.637	6.54901	9.19505e-40	2.11663e-38
F33D11.2	WBGene00018001	93.5645	6.54789	8.59638e-08	2.48807e-07
F55C5.1	WBGene00010091	93.2575	6.54315	1.39317e-46	4.44091e-45
T05D4.5	WBGene00011478	92.8775	6.53726	8.06757e-12	3.43663e-11
AC3.3	WBGene00000024	91.9643	6.523	7.33218e-20	5.68074e-19
R08C7.6	WBGene00019950	91.1947	6.51088	1.13958e-07	3.26417e-07
C47A4.5	WBGene00008125	90.7182	6.50332	6.17233e-12	2.65128e-11
F35E2.6	WBGene00009413	90.3512	6.49747	1.59664e-07	4.50054e-07
C04G6.2	WBGene00015453	90.2639	6.49608	8.58362e-46	2.63089e-44
F46A8.10	WBGene00009753	89.7583	6.48797	5.68353e-16	3.38484e-15
C32D5.4	WBGene00016312	89.4683	6.48331	5.30246e-16	3.1669e-15
T02H6.7	WBGene00020177	89.4475	6.48297	1.38164e-07	3.9216e-07
F11G11.12	WBGene00000649	88.7626	6.47188	1.75678e-69	1.32431e-67
F56H11.3	WBGene00001245	88.4972	6.46756	8.2268e-12	3.50052e-11
M195.1	WBGene00000653	88.2844	6.46409	4.17078e-34	7.29342e-33
F27E5.3	WBGene00009193	88.0061	6.45953	4.02081e-49	1.43167e-47
F36A2.14	WBGene00023490	87.8328	6.45669	1.01081e-15	5.91054e-15
C05C12.5	WBGene00007337	87.8	6.45615	1.94647e-27	2.37767e-26
C25D7.1	WBGene00007714	87.7661	6.45559	7.19267e-16	4.25333e-15
C50H2.10	WBGene00008244	87.7642	6.45556	1.63732e-07	4.60744e-07
C54F6.3	WBGene00016921	86.6554	6.43722	2.77473e-07	7.64238e-07
F35H10.2	WBGene00018068	86.3262	6.43173	1.8477e-07	5.18117e-07
K06A4.8	WBGene00044015	86.3147	6.43153	9.87732e-12	4.17627e-11
K07A3.3	WBGene00019461	86.1374	6.42857	1.00365e-15	5.87481e-15
R102.10	WBGene00011297	86.0257	6.4267	1.00015e-11	4.22663e-11
C04G2.2	WBGene00007305	85.6759	6.42082	1.30535e-11	5.4341e-11
K09B11.5	WBGene00010712	85.5915	6.41939	1.15742e-11	4.84964e-11
F49D11.7	WBGene00018631	85.4158	6.41643	1.96156e-07	5.48942e-07
K07E12.2	WBGene00019501	84.5875	6.40237	3.07832e-07	8.43553e-07
C08F11.10	WBGene00007457	84.3738	6.39872	1.54274e-11	6.38894e-11
C09H10.9	WBGene00007503	84.1715	6.39526	1.58233e-11	6.54968e-11
F43C11.3	WBGene00018380	83.4558	6.38294	2.80625e-29	3.85256e-28
F47C12.4	WBGene00018548	83.0877	6.37656	5.98677e-23	5.60026e-22
T05B4.14	WBGene00194894	82.8722	6.37282	3.04758e-07	8.35537e-07
F37A8.2	WBGene00009502	82.6242	6.36849	2.93804e-11	1.18792e-10
K01H12.2	WBGene00010485	82.5662	6.36748	7.29964e-67	5.11128e-65
K01D12.8	WBGene00010467	82.4842	6.36605	2.64955e-15	1.49849e-14
H32C10.1	WBGene00019255	82.4102	6.36475	3.1783e-07	8.69808e-07
C05B5.6	WBGene00007323	82.0485	6.3584	2.6098e-11	1.05982e-10
C06A6.7	WBGene00015511	81.8457	6.35484	2.91539e-07	8.00872e-07
C43E11.5	WBGene00016605	81.0222	6.34025	6.00239e-19	4.35603e-18
K02F6.2	WBGene00019336	80.1305	6.32428	5.72835e-07	1.53064e-06
F54D1.3	WBGene00000701	78.7014	6.29832	4.56386e-11	1.81891e-10
K04G2.4	WBGene00010563	78.6972	6.29824	5.42574e-15	2.99373e-14
C10G11.10	WBGene00015690	78.4377	6.29348	4.19801e-07	1.13808e-06
F44D12.7	WBGene00009684	78.2604	6.29021	4.88102e-07	1.31388e-06
C02F5.2	WBGene00015345	78.2051	6.28919	5.41294e-07	1.45006e-06
C44C10.1	WBGene00000753	78.0787	6.28686	1.95291e-144	6.40823e-142
C01G10.14	WBGene00007239	77.7044	6.27993	4.00442e-11	1.60244e-10
R10E9.2	WBGene00011214	77.4963	6.27605	1.54369e-27	1.89535e-26
F36A4.4	WBGene00018083	77.1915	6.27037	1.08707e-14	5.85142e-14
C05C12.1	WBGene00007335	75.7334	6.24286	5.8531e-11	2.30746e-10
F54H12.8	WBGene00045247	75.6424	6.24112	6.09892e-14	3.07797e-13
F40C5.3	WBGene00001736	75.4906	6.23822	1.46644e-21	1.26239e-20
R105.1	WBGene00020084	74.4303	6.21782	1.38305e-44	3.90976e-43
C47E12.6	WBGene00008150	74.4109	6.21744	5.56813e-18	3.79717e-17
C38C3.3	WBGene00016512	74.3578	6.21641	1.76095e-41	4.39189e-40
T05A10.5	WBGene00011462	74.0908	6.21122	7.82214e-11	3.05207e-10
C34E10.9	WBGene00016410	73.8233	6.20601	1.21287e-06	3.14689e-06
AC3.10	WBGene00004964	73.6218	6.20206	8.83154e-07	2.32164e-06
C28D4.5	WBGene00007793	73.511	6.19989	3.82263e-14	1.96897e-13
T01E8.9	WBGene00011336	73.468	6.19904	7.55238e-14	3.78399e-13
K07F5.11	WBGene00006050	73.2161	6.19409	1.26053e-64	8.11343e-63
C18H7.4	WBGene00015994	72.098	6.17189	9.40309e-18	6.32225e-17
F36H12.5	WBGene00018121	71.8864	6.16765	5.23628e-24	5.22224e-23
F07D3.3	WBGene00008556	71.7891	6.16569	1.06234e-06	2.77178e-06
F59A1.15	WBGene00010300	71.4067	6.15799	1.34722e-10	5.12558e-10
F59B2.15	WBGene00185006	71.3634	6.15711	1.33637e-06	3.45179e-06
F37E3.3	WBGene00018158	71.1606	6.15301	1.57039e-10	5.94177e-10
K06H7.8	WBGene00019459	70.9656	6.14905	1.38307e-10	5.2568e-10
F21F3.3	WBGene00017673	70.7895	6.14546	4.88962e-14	2.49171e-13
B0361.11	WBGene00015165	70.4693	6.13892	1.19494e-06	3.10321e-06
F20D6.6	WBGene00017636	70.4506	6.13854	1.08173e-06	2.82017e-06
C18H2.5	WBGene00015992	70.4444	6.13841	1.48121e-06	3.81412e-06
R08C7.5	WBGene00019949	69.9833	6.12894	1.50843e-20	1.22068e-19
K12B6.2	WBGene00019667	69.2903	6.11458	1.43661e-06	3.70156e-06
R155.3	WBGene00020117	69.2754	6.11427	1.8934e-10	7.11247e-10
F10F2.7	WBGene00008659	68.8796	6.10601	3.83588e-10	1.39369e-09
F13E9.5	WBGene00008754	68.7632	6.10356	1.31242e-06	3.3936e-06
R155.2	WBGene00020116	68.6525	6.10124	8.70197e-24	8.58146e-23
F55C10.2	WBGene00000727	67.6012	6.07898	1.27347e-184	8.19674e-182
C30G7.3	WBGene00044177	67.5452	6.07778	4.26328e-48	1.42692e-46
F59A6.4	WBGene00019086	66.7164	6.05997	3.88663e-10	1.41152e-09
K10G6.2	WBGene00019640	66.6239	6.05797	1.67513e-06	4.29826e-06
C14C10.1	WBGene00007584	66.5227	6.05578	6.53035e-30	9.26933e-29
R06B10.1	WBGene00019912	66.0015	6.04443	2.5744e-13	1.23446e-12
K01H12.4	WBGene00010486	65.9155	6.04255	9.85199e-33	1.60695e-31
C36B1.10	WBGene00007977	65.8285	6.04064	9.11592e-30	1.28738e-28
AH6.3	WBGene00007081	65.805	6.04012	5.72658e-10	2.05037e-09
C24D10.2	WBGene00016054	65.7522	6.03897	2.51083e-22	2.26394e-21
R05H5.2	WBGene00000389	65.1362	6.02539	5.3323e-10	1.91411e-09
F21H7.2	WBGene00009028	64.4184	6.0094	5.24321e-29	7.07621e-28
F42G8.9	WBGene00018360	64.2359	6.00531	2.50083e-06	6.30483e-06
F26A1.4	WBGene00017803	63.4171	5.9868	7.62353e-10	2.69782e-09
K02E11.1	WBGene00010510	63.3918	5.98622	1.9266e-16	1.18797e-15
K06A5.2	WBGene00019430	63.2795	5.98367	6.42781e-65	4.20193e-63
B0273.1	WBGene00015097	63.0488	5.9784	2.57869e-16	1.5744e-15
K08C9.2	WBGene00010651	62.74	5.97131	2.11873e-41	5.2685e-40
C46A5.3	WBGene00000603	62.6365	5.96893	1.90657e-243	2.27903e-240
F08G5.4	WBGene00000704	62.5615	5.9672	1.78452e-237	1.86649e-234
K09E4.1	WBGene00010719	62.4857	5.96545	4.27288e-25	4.54877e-24
R09E10.1	WBGene00011171	62.0131	5.9545	1.06733e-09	3.72898e-09
F44F1.3	WBGene00009695	61.6795	5.94672	3.51944e-06	8.73725e-06
C47E8.1	WBGene00008141	61.6085	5.94506	1.0508e-09	3.6766e-09
C06C3.10	WBGene00044169	61.2427	5.93647	1.9822e-09	6.76845e-09
R148.7	WBGene00020105	61.1863	5.93514	2.99641e-31	4.52163e-30
F44D12.6	WBGene00009683	61.1647	5.93463	4.64855e-13	2.1889e-12
B0252.5	WBGene00015089	61.0113	5.931	2.38783e-19	1.78634e-18
F35E2.9	WBGene00009416	61.0056	5.93087	1.03845e-45	3.16548e-44
F42G4.6	WBGene00009643	60.4805	5.9184	5.80886e-13	2.71464e-12
B0024.4	WBGene00007097	60.4439	5.91753	6.02222e-16	3.5789e-15
F56F4.3	WBGene00018980	60.2467	5.91281	4.9937e-06	1.22088e-05
F38H4.6	WBGene00009550	59.798	5.90203	1.2687e-09	4.41133e-09
F54H5.2	WBGene00018839	59.523	5.89538	1.69994e-09	5.85479e-09
C02B10.6	WBGene00015331	59.4128	5.8927	4.40524e-06	1.08319e-05
F52H3.6	WBGene00009948	59.4124	5.89269	7.51425e-32	1.16978e-30
R102.3	WBGene00011290	59.3135	5.89029	4.949e-06	1.21066e-05
F26B1.4	WBGene00000634	59.2833	5.88955	1.43723e-36	2.90134e-35
B0207.9	WBGene00015032	59.2501	5.88875	5.8456e-06	1.4221e-05
C08F8.4	WBGene00007446	59.1938	5.88737	6.98838e-19	5.04532e-18
F58B4.7	WBGene00077682	59.1076	5.88527	4.90498e-06	1.20095e-05
K07A1.4	WBGene00010611	58.9792	5.88213	9.87718e-19	7.07294e-18
C08G5.2	WBGene00015615	58.4516	5.86917	4.97312e-06	1.21621e-05
F36A4.3	WBGene00018082	58.3638	5.867	1.80535e-09	6.19237e-09
F52F12.5	WBGene00009938	58.1827	5.86252	8.5549e-16	5.03575e-15
C12D8.9	WBGene00007538	57.9331	5.85632	5.25874e-06	1.284e-05
B0261.6	WBGene00015094	57.6745	5.84986	1.403e-27	1.73406e-26
D1081.5	WBGene00008383	57.569	5.84722	1.36704e-15	7.92429e-15
C46H11.6	WBGene00016730	57.3684	5.84218	6.30225e-06	1.52786e-05
F49E12.12	WBGene00009904	57.1879	5.83764	3.18177e-09	1.06729e-08
B0244.9	WBGene00015084	57.0833	5.835	6.63243e-06	1.60372e-05
C25G4.6	WBGene00007733	57.0726	5.83473	6.10509e-41	1.49588e-39
F35D2.1	WBGene00018039	56.9515	5.83166	1.8886e-12	8.49386e-12
C01F1.5	WBGene00015300	56.898	5.83031	2.34712e-12	1.0441e-11
R03D7.8	WBGene00010992	56.8854	5.82999	3.81751e-09	1.26834e-08
F28A10.4	WBGene00017872	56.1268	5.81062	6.81287e-06	1.64593e-05
K08E7.4	WBGene00010672	56.1101	5.81019	3.43905e-09	1.15036e-08
F43G9.6	WBGene00001414	55.6566	5.79848	5.02819e-31	7.5064e-30
F54D10.8	WBGene00018809	55.6214	5.79757	9.71582e-06	2.3099e-05
B0280.11	WBGene00015106	55.4468	5.79303	7.17403e-09	2.32085e-08
K09C6.7	WBGene00019561	55.0504	5.78268	4.78689e-18	3.28314e-17
F18A12.6	WBGene00017555	54.645	5.77202	4.81753e-09	1.5861e-08
F29B9.7	WBGene00017922	54.2313	5.76105	4.00339e-12	1.74789e-11
F56F3.4	WBGene00010155	54.1075	5.75776	7.81478e-12	3.33271e-11
F58D2.2	WBGene00010241	53.9046	5.75234	2.75622e-42	7.03131e-41
F59A6.2	WBGene00019084	53.5953	5.74403	8.0278e-09	2.58307e-08
C50D2.3	WBGene00016807	53.4706	5.74067	6.10995e-09	1.99162e-08
F58F6.1	WBGene00000678	52.944	5.72639	8.74809e-271	1.46399e-267
F18C5.4	WBGene00017559	52.9289	5.72598	9.38474e-32	1.45555e-30
K02E11.10	WBGene00044109	52.8935	5.72502	4.13203e-22	3.68012e-21
F53B6.4	WBGene00009959	52.8897	5.72491	1.05456e-41	2.64986e-40
C49G7.1	WBGene00016780	52.6581	5.71858	1.2851e-05	3.00786e-05
F45E4.6	WBGene00018471	52.4624	5.71321	7.34109e-09	2.37352e-08
K09H11.4	WBGene00019601	52.1041	5.70333	1.75264e-05	4.0439e-05
F14E5.3	WBGene00008801	51.997	5.70036	1.33043e-05	3.10831e-05
D1081.12	WBGene00086554	51.7846	5.69445	1.11101e-11	4.66804e-11
F20H11.4	WBGene00017647	51.7265	5.69283	1.14364e-11	4.79551e-11
F13D12.9	WBGene00008743	51.6169	5.68977	3.19229e-180	1.84217e-177
B0024.1	WBGene00000722	51.6105	5.68959	3.07476e-147	1.05012e-144
C09G5.4	WBGene00000616	51.5415	5.68766	1.83298e-165	8.76428e-163
C23G10.1	WBGene00016010	51.4718	5.68571	9.03804e-12	3.83206e-11
F56B3.6	WBGene00018930	50.9431	5.67082	2.82365e-17	1.83867e-16
F36H12.14	WBGene00018127	50.822	5.66738	1.77422e-11	7.3042e-11
M04G7.2	WBGene00019773	50.5166	5.65869	1.30429e-11	5.43102e-11
B0024.2	WBGene00000723	50.4435	5.6566	3.00593e-32	4.77724e-31
F44D12.3	WBGene00009680	50.4204	5.65594	1.87263e-05	4.30888e-05
F48F5.2	WBGene00009846	50.4194	5.65591	6.77795e-17	4.30634e-16
F47F6.3	WBGene00018573	49.7703	5.63721	1.67837e-11	6.92833e-11
T04B2.2	WBGene00001487	49.7426	5.63641	2.51363e-14	1.30801e-13
F08G2.6	WBGene00002120	49.7102	5.63547	2.51204e-14	1.308e-13
C29E4.14	WBGene00044634	49.377	5.62577	1.94666e-05	4.47552e-05
C30B5.5	WBGene00016246	49.2899	5.62322	1.98509e-05	4.55762e-05
C30B5.6	WBGene00016247	49.2301	5.62147	4.96328e-14	2.52723e-13
F21F8.5	WBGene00017679	49.1682	5.61965	1.99805e-05	4.58485e-05
F26B1.1	WBGene00017815	49.1238	5.61835	2.42218e-05	5.50449e-05
C18A3.7	WBGene00015944	48.8787	5.61113	1.10321e-16	6.9173e-16
F47F6.5	WBGene00018575	48.8343	5.60982	5.11813e-14	2.60261e-13
F59C6.2	WBGene00010323	48.5797	5.60228	2.45661e-11	1.00003e-10
M176.9	WBGene00014813	48.4794	5.5993	3.89308e-11	1.559e-10
F37A4.4	WBGene00018134	48.0578	5.5867	5.37448e-14	2.72799e-13
F49E12.4	WBGene00006719	47.9158	5.58243	2.65311e-08	8.07122e-08
C40H1.8	WBGene00008043	47.8878	5.58159	2.73646e-08	8.31105e-08
F26A1.3	WBGene00017802	47.5334	5.57087	5.58016e-11	2.20453e-10
C35E7.9	WBGene00016461	46.9391	5.55272	3.96142e-08	1.18489e-07
C29F5.3	WBGene00016212	46.8357	5.54954	2.66022e-05	6.02853e-05
B0511.4	WBGene00015230	46.8135	5.54885	2.63701e-16	1.60942e-15
R05G6.9	WBGene00019901	46.5394	5.54038	3.2536e-05	7.30858e-05
C53B4.2	WBGene00008272	46.462	5.53798	4.00841e-08	1.19793e-07
F40F12.3	WBGene00009592	46.1869	5.52941	8.19352e-11	3.18732e-10
F27C1.8	WBGene00001067	46.1197	5.52731	4.23131e-35	7.80716e-34
C06G8.4	WBGene00005085	45.7219	5.51481	3.51367e-05	7.85798e-05
F42G8.8	WBGene00018359	45.6132	5.51138	7.17845e-11	2.8114e-10
F10F2.5	WBGene00008657	45.5739	5.51014	5.91089e-05	0.000128901
C03C11.1	WBGene00007274	45.0335	5.49293	8.57041e-11	3.32852e-10
R13G10.4	WBGene00011260	44.6481	5.48053	5.19292e-08	1.53648e-07
F18A12.2	WBGene00017551	44.5643	5.47782	4.10136e-05	9.10295e-05
C45B2.8	WBGene00016662	44.4816	5.47514	6.91727e-08	2.02025e-07
F44G3.7	WBGene00009708	44.3026	5.46932	8.76754e-16	5.15547e-15
F46G11.6	WBGene00045269	43.6748	5.44873	1.66498e-10	6.28404e-10
F36A2.12	WBGene00009459	43.4783	5.44222	1.08508e-15	6.32933e-15
K05F1.8	WBGene00019409	43.3765	5.43884	4.57593e-05	0.000101053
F10B5.3	WBGene00008640	43.0613	5.42832	6.97354e-08	2.03598e-07
C24A11.1	WBGene00016040	42.9167	5.42347	3.94229e-13	1.86737e-12
F33A8.7	WBGene00009355	42.8213	5.42026	2.51386e-86	3.2612e-84
M7.7	WBGene00010883	42.4833	5.40882	8.45701e-08	2.4507e-07
R08B4.1	WBGene00001690	42.4329	5.40711	2.47583e-46	7.78817e-45
H27M09.5	WBGene00019248	42.3514	5.40434	1.81958e-07	5.10488e-07
F15H9.1	WBGene00008870	42.345	5.40412	6.22224e-05	0.000135462
T05A10.3	WBGene00011460	42.2512	5.40092	1.54532e-91	2.24878e-89
M02G9.4	WBGene00194935	41.9828	5.39173	4.12684e-10	1.49486e-09
F59A3.8	WBGene00019081	41.5559	5.37698	2.95995e-15	1.66728e-14
F30B5.1	WBGene00001074	41.3754	5.3707	2.00421e-30	2.90898e-29
F41H10.2	WBGene00018315	41.343	5.36957	6.01037e-52	2.37225e-50
C27B7.6	WBGene00007763	41.1587	5.36312	3.62282e-15	2.03177e-14
C26B2.2	WBGene00016125	41.1585	5.36312	1.17736e-17	7.84982e-17
C50H2.12	WBGene00008245	41.1029	5.36117	3.87163e-15	2.16333e-14
F55B11.7	WBGene00045060	41.0948	5.36088	7.10686e-05	0.00015374
F35E2.5	WBGene00009412	41.0616	5.35972	7.62786e-27	9.02774e-26
T04B2.7	WBGene00011425	40.791	5.35018	6.97682e-05	0.000151122
R08C7.8	WBGene00019951	40.7638	5.34922	3.67194e-10	1.33732e-09
T02C12.4	WBGene00011369	40.5732	5.34246	8.70035e-05	0.000186237
F02E9.3	WBGene00008529	40.3587	5.33481	9.49495e-10	3.33399e-09
K08D10.8	WBGene00019531	40.0359	5.32322	1.20601e-19	9.20322e-19
M117.4	WBGene00010920	39.7824	5.31406	1.23999e-19	9.44958e-19
F49C5.12	WBGene00184956	39.4943	5.30357	2.14411e-07	5.97629e-07
C36E6.8	WBGene00044683	39.3587	5.29861	1.56379e-21	1.34412e-20
C30H6.5	WBGene00007823	39.143	5.29068	3.26313e-52	1.31904e-50
H23N18.5	WBGene00019236	39.1019	5.28917	2.22365e-99	3.91714e-97
R13D7.2	WBGene00020054	39.043	5.28699	2.76271e-07	7.61304e-07
K09G1.2	WBGene00010728	38.9593	5.2839	3.98384e-12	1.73981e-11
D1081.10	WBGene00045508	38.9575	5.28383	0.000109503	0.000231323
F40B5.3	WBGene00018227	38.7681	5.2768	2.43385e-07	6.74459e-07
C43G2.3	WBGene00016612	38.2018	5.25557	1.48329e-09	5.13506e-09
C27D8.2	WBGene00007778	37.9215	5.24495	1.90027e-38	4.15157e-37
R12C12.10	WBGene00044395	37.9119	5.24458	4.34343e-12	1.89093e-11
C30B5.3	WBGene00000771	37.8766	5.24324	1.30578e-18	9.29484e-18
F35E12.5	WBGene00009429	37.7269	5.23752	9.73839e-41	2.34155e-39
K06A1.2	WBGene00019425	37.5279	5.22989	4.5995e-07	1.24069e-06
F33D4.6	WBGene00017998	37.5164	5.22945	4.12391e-168	2.09132e-165
C12D8.19	WBGene00044175	37.4343	5.22629	2.71324e-09	9.16184e-09
F38B2.6	WBGene00194663	37.414	5.2255	3.84217e-07	1.04432e-06
C03A7.8	WBGene00000030	37.013	5.20996	5.46645e-37	1.12109e-35
C09B9.3	WBGene00015628	37.0084	5.20978	4.59643e-07	1.24007e-06
M142.3	WBGene00014809	36.8309	5.20284	0.000134275	0.000280817
K09C6.9	WBGene00019563	36.8195	5.2024	7.31122e-23	6.81254e-22
C49C3.2	WBGene00008192	36.7667	5.20033	4.13362e-07	1.12135e-06
C29F4.1	WBGene00000699	36.2927	5.18161	7.24139e-193	6.05923e-190
F28C6.5	WBGene00009205	36.2745	5.18088	5.48469e-16	3.27341e-15
F33E2.4	WBGene00009360	35.7941	5.16165	0.000180139	0.000371808
F35H8.4	WBGene00009449	35.5764	5.15285	3.02858e-09	1.01814e-08
F41C6.5	WBGene00000746	35.5703	5.1526	2.09446e-52	8.52819e-51
F44G3.2	WBGene00009706	35.1557	5.13569	3.51506e-23	3.32906e-22
C15H11.1	WBGene00007613	35.0446	5.13112	3.62716e-09	1.20966e-08
K08D10.5	WBGene00019529	34.9714	5.1281	0.000194076	0.000399148
F26D11.2	WBGene00017819	34.5832	5.112	7.13089e-07	1.88852e-06
C32H11.6	WBGene00007869	34.554	5.11078	0.000281847	0.000568278
F55G11.5	WBGene00010125	34.5229	5.10948	5.55971e-09	1.81829e-08
C34B2.4	WBGene00016389	34.3743	5.10326	0.000238385	0.000484676
M05B5.1	WBGene00010869	34.2733	5.09901	4.5251e-25	4.81421e-24
F54H5.3	WBGene00018840	33.7991	5.07891	0.000285483	0.000575125
F53G12.8	WBGene00018773	33.7991	5.07891	4.07421e-15	2.27273e-14
T03D8.5	WBGene00001547	33.6548	5.07274	0.000352694	0.000701822
K07E3.9	WBGene00194670	33.5615	5.06874	8.57842e-09	2.74808e-08
T05C12.10	WBGene00004264	33.5103	5.06653	3.07846e-22	2.7683e-21
F26F4.2	WBGene00005012	33.2782	5.05651	9.89105e-11	3.8175e-10
F57F4.1	WBGene00019015	33.2594	5.05569	3.84927e-13	1.82538e-12
C24G7.2	WBGene00016064	33.2028	5.05323	1.75768e-06	4.49821e-06
R07B1.5	WBGene00011077	33.0805	5.04791	7.90507e-09	2.54602e-08
F25B3.4	WBGene00009101	32.8732	5.03884	8.45051e-09	2.71022e-08
C17D12.6	WBGene00004963	32.786	5.03501	1.28609e-06	3.33066e-06
D2089.2	WBGene00008433	32.5143	5.023	1.49461e-06	3.84686e-06
B0491.2	WBGene00005016	32.4705	5.02106	7.47049e-28	9.31584e-27
E04D5.3	WBGene00008482	32.4161	5.01864	3.37257e-77	3.15307e-75
F21C3.7	WBGene00077548	32.1955	5.00879	2.31752e-08	7.09543e-08
F41G3.5	WBGene00018301	31.8539	4.9934	1.24014e-08	3.91506e-08
K01A6.5	WBGene00010447	31.79	4.9905	0.000372498	0.000739735
C10C6.3	WBGene00007512	31.6772	4.98537	1.78616e-06	4.56496e-06
F58F12.3	WBGene00019063	31.626	4.98304	2.20427e-10	8.21753e-10
R10H10.2	WBGene00004972	31.597	4.98172	2.1768e-12	9.7195e-12
C01B12.1	WBGene00005017	31.5852	4.98118	4.37527e-17	2.81183e-16
K07F5.9	WBGene00006039	31.3392	4.9699	1.42471e-27	1.75946e-26
C36C5.14	WBGene00016483	31.2554	4.96603	0.000472643	0.000926627
F32A11.7	WBGene00009311	31.0699	4.95745	3.66989e-22	3.27725e-21
C53B4.8	WBGene00008277	30.9025	4.94965	4.3633e-10	1.57744e-09
C25A8.2	WBGene00016083	30.7493	4.94248	2.14491e-08	6.58384e-08
D2063.4	WBGene00044529	30.26	4.91934	2.40215e-10	8.90759e-10
C02F5.14	WBGene00044445	30.2319	4.918	1.27449e-26	1.48115e-25
C28C12.11	WBGene00016181	30.1785	4.91545	2.21264e-10	8.24506e-10
C02E7.7	WBGene00015340	29.836	4.89898	3.64732e-161	1.60626e-158
sqt-2	WBGene00005017	29.8302	4.8987	0.000788747	0.00150099
C05E7.2	WBGene00007344	29.8267	4.89853	5.39732e-38	1.15209e-36
R09B5.5	WBGene00004139	29.6113	4.88808	2.34689e-102	4.41295e-100
C33C12.7	WBGene00016339	29.401	4.87779	3.86963e-08	1.15888e-07
F40E3.5	WBGene00018232	29.3358	4.87459	7.35479e-16	4.34767e-15
M88.3	WBGene00010906	29.2977	4.87272	1.26289e-15	7.33836e-15
F55G11.8	WBGene00010128	29.2792	4.87181	1.22348e-35	2.36159e-34
F58G1.5	WBGene00010267	29.0916	4.86253	5.62298e-50	2.08187e-48
C45G9.13	WBGene00016684	28.8949	4.85274	0.000604072	0.00116788
M05B5.3	WBGene00010871	28.8095	4.84847	2.4956e-32	3.97751e-31
C06E8.5	WBGene00015544	28.7494	4.84546	1.49776e-16	9.29711e-16
F52F10.2	WBGene00018706	28.463	4.83102	2.82438e-15	1.59252e-14
F07E5.8	WBGene00017213	27.8757	4.80094	7.01229e-08	2.04693e-07
R05H10.6	WBGene00000399	27.6113	4.78719	1.67055e-24	1.72678e-23
T01B10.2	WBGene00001703	27.5653	4.78478	3.89844e-102	7.24893e-100
C38C6.6	WBGene00007999	27.5352	4.7832	4.0263e-138	1.27132e-135
F23B2.7	WBGene00009075	27.4838	4.78051	2.39002e-11	9.74584e-11
C33C12.4	WBGene00016336	27.36	4.774	2.44426e-11	9.95246e-11
F08A8.8	WBGene00045468	27.1874	4.76487	1.06453e-05	2.51836e-05
F59B10.6	WBGene00010322	26.8219	4.74534	1.13135e-05	2.66778e-05
K08A2.2	WBGene00019512	26.7407	4.74097	7.45679e-13	3.45677e-12
F54H12.7	WBGene00044633	26.7079	4.73919	9.92441e-06	2.35749e-05
F52E1.5	WBGene00018694	26.5917	4.7329	2.88274e-09	9.70872e-09
M28.4	WBGene00010895	26.4816	4.72692	1.99173e-05	4.5716e-05
F35C11.3	WBGene00009402	26.4488	4.72513	1.33634e-05	3.12079e-05
F57H12.5	WBGene00019020	26.3876	4.72179	2.23772e-19	1.67628e-18
F38E1.3	WBGene00018178	26.3137	4.71774	1.30163e-05	3.04398e-05
B0240.2	WBGene00007117	26.2333	4.71333	2.21215e-05	5.0526e-05
F29B9.9	WBGene00000685	26.2107	4.71208	4.55563e-45	1.32589e-43
osm-8	WBGene00003888	26.2084	4.71196	3.25494e-63	1.99529e-61
M195.2	WBGene00010948	26.0294	4.70207	1.16254e-54	5.22986e-53
B0218.5	WBGene00015049	25.8272	4.69082	3.33479e-09	1.11683e-08
F36A2.11	WBGene00009458	25.6028	4.67823	8.64613e-09	2.76924e-08
F46C8.2	WBGene00000747	25.5852	4.67724	7.227e-11	2.82976e-10
F57A8.6	WBGene00010181	25.3431	4.66352	2.51273e-07	6.95395e-07
F16C3.4	WBGene00044243	25.3208	4.66225	1.98583e-05	4.5587e-05
C54D1.2	WBGene00016912	25.2274	4.65692	2.90666e-07	7.98603e-07
F19B6.3	WBGene00008949	25.1447	4.65218	2.86535e-07	7.88029e-07
F45D11.1	WBGene00018448	25.1268	4.65116	4.77391e-07	1.28629e-06
C17H12.6	WBGene00015932	24.9515	4.64106	1.19854e-10	4.58488e-10
F08F1.6	WBGene00004998	24.898	4.63796	3.20549e-26	3.65421e-25
C29F3.3	WBGene00007804	24.7934	4.63188	0.00180837	0.0032934
C15F1.2	WBGene00015795	24.7874	4.63154	2.28011e-13	1.09838e-12
F25F2.1	WBGene00009115	24.6752	4.62499	2.3189e-10	8.61606e-10
C12D8.16	WBGene00007543	24.6388	4.62286	4.16768e-21	3.4943e-20
F01G10.9	WBGene00008511	24.6316	4.62244	1.73969e-35	3.29843e-34
F07F6.5	WBGene00017218	24.581	4.61947	1.59505e-10	6.02825e-10
C05A9.1	WBGene00003999	24.5284	4.61638	1.73164e-22	1.57666e-21
R11G11.6	WBGene00020014	24.5101	4.6153	5.95026e-17	3.79054e-16
E03G2.4	WBGene00000759	24.405	4.60911	3.61513e-07	9.85009e-07
D2092.8	WBGene00017068	24.4027	4.60897	3.01665e-37	6.21396e-36
F59C6.6	WBGene00003742	24.3832	4.60782	1.24992e-21	1.08044e-20
R10E11.9	WBGene00011220	24.2983	4.60279	0.00169871	0.00310315
C52G5.2	WBGene00008260	24.2829	4.60187	5.36874e-110	1.15187e-107
R102.11	WBGene00077714	24.2523	4.60005	6.14742e-20	4.7761e-19
F26G1.5	WBGene00017841	24.1052	4.59128	5.10032e-30	7.25799e-29
H04M03.2	WBGene00019152	23.9711	4.58322	2.13729e-10	7.98383e-10
R07C3.13	WBGene00019929	23.7139	4.56766	3.91047e-13	1.85387e-12
F22B5.4	WBGene00009042	23.6665	4.56478	5.17383e-10	1.85922e-09
C06G4.4	WBGene00015558	23.6582	4.56427	0.00186145	0.00338234
F52F10.4	WBGene00018708	23.4955	4.55431	4.6985e-05	0.000103541
C44B9.2	WBGene00008079	23.4347	4.55058	8.264e-82	8.92246e-80
R02D5.7	WBGene00010980	23.4336	4.55051	7.49876e-15	4.08236e-14
F58H1.2	WBGene00010285	23.4246	4.54995	5.56516e-17	3.55334e-16
C35A11.2	WBGene00016429	23.2204	4.53732	1.38613e-13	6.79263e-13
D1044.7	WBGene00017032	23.1907	4.53548	0.00227958	0.00409234
F39D8.4	WBGene00003532	23.1301	4.5317	0.0022428	0.00403107
F43G9.8	WBGene00009670	23.0819	4.52869	3.8947e-05	8.66612e-05
C06E2.8	WBGene00002092	23.0338	4.52568	0.00227018	0.00407634
T02E9.1	WBGene00011381	23.0189	4.52474	0.00216829	0.00390469
F15H10.7	WBGene00008874	23.011	4.52425	3.77254e-05	8.40547e-05
C02G6.1	WBGene00015359	22.9769	4.52211	3.7225e-05	8.30172e-05
F46B3.5	WBGene00001691	22.9188	4.51846	3.46754e-23	3.28592e-22
F38A6.4	WBGene00009528	22.7623	4.50857	5.97238e-43	1.57398e-41
F46G11.2	WBGene00018515	22.7182	4.50578	1.39478e-18	9.88636e-18
C31B8.12	WBGene00016285	22.6707	4.50276	0.00236831	0.00424252
F29D10.1	WBGene00009250	22.5922	4.49775	5.42077e-05	0.000118692
C52E4.12	WBGene00194785	22.5771	4.49679	0.00241739	0.00432258
F38B6.5	WBGene00000745	22.4899	4.4912	4.53089e-18	3.11011e-17
C33F10.8	WBGene00016356	22.4696	4.4899	7.61276e-26	8.50464e-25
C09E8.2	WBGene00015645	22.438	4.48787	3.1918e-11	1.28648e-10
D1086.3	WBGene00008390	22.3631	4.48305	1.2808e-49	4.66975e-48
F32E10.3	WBGene00017991	22.3222	4.48041	2.88621e-42	7.35172e-41
K09C6.1	WBGene00019555	22.3083	4.47951	1.2011e-06	3.11682e-06
F59B1.9	WBGene00000062	22.2649	4.4767	0.002602	0.00463141
C26C6.6	WBGene00007740	22.2449	4.4754	0.00270467	0.00480292
R12E2.7	WBGene00020033	22.1737	4.47078	1.61425e-156	6.64299e-154
T04A6.3	WBGene00020202	22.1716	4.47064	7.64973e-05	0.000164929
H03E18.1	WBGene00019148	22.1649	4.47021	3.48107e-52	1.40375e-50
C06C3.8	WBGene00007378	22.0854	4.46502	0.00280295	0.00496743
C01B12.4	WBGene00015287	21.9712	4.45754	1.45668e-09	5.04816e-09
C14C11.1	WBGene00015765	21.7979	4.44612	1.32051e-22	1.21089e-21
C29E6.4	WBGene00007802	21.7971	4.44607	0.00296791	0.00524201
C07A4.3	WBGene00007398	21.725	4.44128	1.49083e-06	3.83773e-06
C30H6.2	WBGene00006487	21.6683	4.43751	1.7767e-06	4.54425e-06
F40H3.3	WBGene00018251	21.6159	4.43402	0.00306439	0.00539986
F13H8.5	WBGene00017438	21.5612	4.43037	3.77993e-192	2.87533e-189
F58H1.6	WBGene00010289	21.5238	4.42786	1.62936e-28	2.13193e-27
F28G4.4	WBGene00009229	21.4959	4.42599	8.97581e-05	0.000191864
F46B3.3	WBGene00009758	21.4713	4.42434	0.00332221	0.00582964
B0261.5	WBGene00015093	21.456	4.42331	0.00363258	0.00634962
T02E9.2	WBGene00001716	21.3936	4.41911	6.93749e-170	3.74512e-167
F13H8.12	WBGene00017444	21.3856	4.41857	6.03572e-08	1.77362e-07
F54E7.6	WBGene00018829	21.149	4.40252	0.00406951	0.00705661
R09A8.4	WBGene00000755	21.0985	4.39907	8.15299e-36	1.59002e-34
F36H2.5	WBGene00044404	21.0871	4.39829	1.58316e-10	5.98602e-10
T05C12.4	WBGene00011468	21.0667	4.39689	6.46153e-08	1.89144e-07
F52D1.3	WBGene00004127	20.9469	4.38867	3.91631e-111	8.6236e-109
R12E2.15	WBGene00020040	20.8604	4.3827	4.83479e-182	2.99667e-179
C34D4.15	WBGene00000687	20.8565	4.38242	3.89185e-28	4.97176e-27
D1086.18	WBGene00045405	20.8465	4.38174	0.000127128	0.000266637
C34H4.4	WBGene00000681	20.7986	4.37841	1.83158e-161	8.2842e-159
F12D9.1	WBGene00017400	20.764	4.37601	0.00387964	0.00675186
M01H9.1	WBGene00019717	20.7202	4.37297	1.2786e-48	4.43008e-47
C12D8.18	WBGene00044174	20.6818	4.37029	1.01867e-08	3.24218e-08
C07E3.10	WBGene00007420	20.5085	4.35815	9.70035e-05	0.00020635
F36H2.6	WBGene00194653	20.466	4.35516	0.00427558	0.00739096
F09A5.2	WBGene00008599	20.4384	4.35321	0.0070707	0.0118815
M04C3.2	WBGene00010851	20.4344	4.35293	0.000123475	0.000259365
F22D3.4	WBGene00017700	20.4246	4.35224	0.00443159	0.00764484
C44C10.11	WBGene00043985	20.302	4.34355	9.56737e-09	3.05379e-08
H23L24.2	WBGene00019229	20.2861	4.34242	0.000101816	0.000215819
F36A4.6	WBGene00000610	20.2528	4.34005	4.9751e-06	1.21652e-05
F10G2.7	WBGene00017366	20.2319	4.33856	0.00466844	0.00803107
R07C12.4	WBGene00019934	20.2294	4.33838	0.00406653	0.00705436
B0213.5	WBGene00003768	20.1605	4.33346	1.04648e-28	1.38333e-27
F57C12.1	WBGene00003554	20.0775	4.32751	2.90466e-27	3.50718e-26
C07G1.6	WBGene00015572	20.0444	4.32513	5.08184e-17	3.25343e-16
R12E2.14	WBGene00020039	19.9352	4.31725	2.56348e-107	5.10711e-105
F38A3.2	WBGene00004300	19.8978	4.31454	9.37642e-262	1.4265e-258
C03C10.2	WBGene00007269	19.8295	4.30958	0.000117942	0.000248239
F29C12.1	WBGene00004120	19.6651	4.29757	4.17232e-209	3.8791e-206
F01D5.10	WBGene00008500	19.6346	4.29533	2.29579e-16	1.40578e-15
B0280.12	WBGene00001613	19.6	4.29278	0.00549466	0.00937532
F30A10.12	WBGene00009269	19.5979	4.29263	2.35636e-07	6.53959e-07
F49F1.5	WBGene00018645	19.5905	4.29208	4.8758e-12	2.1128e-11
C42D4.13	WBGene00016598	19.5826	4.2915	8.37509e-09	2.68758e-08
C47E8.11	WBGene00044180	19.5113	4.28624	1.09645e-16	6.87745e-16
C05C10.4	WBGene00007331	19.4792	4.28386	1.46944e-126	3.78323e-124
F10F2.3	WBGene00008655	19.3813	4.27659	3.19756e-25	3.4302e-24
H42K12.3	WBGene00019272	19.3535	4.27452	5.12093e-137	1.55816e-134
R13A1.3	WBGene00020042	19.3506	4.2743	8.4626e-09	2.71306e-08
B0280.17	WBGene00044674	19.3328	4.27298	2.5174e-27	3.05945e-26
C03A7.4	WBGene00004099	19.2748	4.26864	1.06627e-13	5.27308e-13
C55C3.3	WBGene00016953	19.2497	4.26676	2.16661e-49	7.79745e-48
B0280.7	WBGene00015103	19.2389	4.26595	1.4686e-08	4.58888e-08
C30F8.3	WBGene00016259	19.0901	4.25475	6.39393e-15	3.50597e-14
F09G8.4	WBGene00003562	19.0855	4.2544	1.84278e-10	6.93164e-10
F18C12.4	WBGene00008935	19.0734	4.25349	0.000185091	0.000381606
F53A9.1	WBGene00018724	19.065	4.25285	2.76335e-25	2.97776e-24
K12B6.11	WBGene00195164	19.0081	4.24854	7.0893e-06	1.70926e-05
F35C5.7	WBGene00009395	19.0053	4.24833	8.50732e-06	2.03386e-05
T05C1.2	WBGene00020249	18.9924	4.24735	1.38479e-05	3.22764e-05
K06H6.2	WBGene00019450	18.9463	4.24384	0.00634459	0.0107379
F48G7.5	WBGene00018616	18.9374	4.24316	1.37715e-15	7.98013e-15
F35D11.1	WBGene00018043	18.8771	4.23857	0.00616529	0.0104535
F46C8.8	WBGene00018487	18.8624	4.23744	6.55688e-160	2.81357e-157
F53B6.9	WBGene00009964	18.7729	4.23058	1.94989e-10	7.31316e-10
K11G12.2	WBGene00000042	18.7459	4.22851	0.00598365	0.0101569
C02D5.1	WBGene00015335	18.7409	4.22812	2.43643e-11	9.92299e-11
K10H10.7	WBGene00010763	18.7179	4.22634	1.56096e-09	5.39056e-09
F35E8.8	WBGene00001786	18.6987	4.22487	1.00985e-15	5.90699e-15
F17C8.5	WBGene00006661	18.6278	4.21938	0.000192442	0.000396079
C49F8.3	WBGene00008215	18.6074	4.2178	1.51059e-81	1.61018e-79
F54H5.5	WBGene00018841	18.6021	4.21739	1.06465e-20	8.7106e-20
C45B2.2	WBGene00016659	18.5088	4.21014	5.60721e-29	7.54314e-28
H23N18.3	WBGene00019234	18.46	4.20633	1.92665e-10	7.2325e-10
K10H10.4	WBGene00010760	18.4194	4.20315	1.36775e-14	7.28029e-14
F28A12.2	WBGene00001721	18.3745	4.19963	0.00635349	0.0107508
T26E4.12	WBGene00005105	18.3745	4.19963	0.00635349	0.0107508
K08E5.3	WBGene00003482	18.3522	4.19788	2.6347e-101	4.84524e-99
F25F6.1	WBGene00017794	18.1795	4.18424	4.61309e-07	1.24396e-06
F36A4.10	WBGene00000611	18.1787	4.18417	7.78436e-66	5.25287e-64
C53B7.5	WBGene00003856	18.1623	4.18287	0.000361372	0.000718408
F23D12.3	WBGene00009087	18.1454	4.18153	0.000272744	0.000550986
F38A5.14	WBGene00018170	18.1003	4.17794	5.19034e-07	1.39311e-06
R13F6.5	WBGene00020066	18.093	4.17736	0.000243191	0.000493847
C01G10.16	WBGene00007241	18.0838	4.17662	0.00859987	0.0142723
C45B2.1	WBGene00016658	18.0347	4.1727	5.06353e-90	7.06151e-88
R07B1.7	WBGene00011079	17.9567	4.16645	0.00772269	0.0128994
F22B8.4	WBGene00009047	17.9435	4.16539	8.501e-08	2.46302e-07
C09E8.3	WBGene00015646	17.9022	4.16207	1.03029e-167	5.07115e-165
F29G6.1	WBGene00009257	17.8954	4.16152	3.68591e-08	1.10623e-07
C01H6.1	WBGene00000637	17.8739	4.15978	8.0884e-07	2.13366e-06
F13B12.4	WBGene00008732	17.8423	4.15723	4.70101e-08	1.39761e-07
F44E7.3	WBGene00018425	17.8306	4.15628	1.18588e-05	2.78693e-05
F28D1.8	WBGene00009217	17.8003	4.15383	0.000338449	0.000675727
T03D8.7	WBGene00011394	17.7937	4.1533	0.00756727	0.0126626
T01B7.7	WBGene00004397	17.777	4.15194	3.4506e-19	2.55061e-18
C01G6.2	WBGene00007224	17.7646	4.15093	1.78293e-09	6.123e-09
B0285.11	WBGene00014641	17.618	4.13898	0.00757372	0.0126708
C29E4.17	WBGene00194730	17.5622	4.1344	0.00822334	0.013681
F26H9.8	WBGene00009178	17.5562	4.13391	0.00215616	0.00388494
K02A6.2	WBGene00019293	17.5513	4.1335	0.00900946	0.0148956
B0034.4	WBGene00015004	17.5296	4.13172	0.000314762	0.000630692
F54B3.2	WBGene00010014	17.498	4.12912	0.000349642	0.000696579
F17C11.3	WBGene00000726	17.4713	4.12692	1.16758e-15	6.80344e-15
C45B11.8	WBGene00077699	17.3993	4.12095	0.000394595	0.000780838
K08D12.6	WBGene00019540	17.3741	4.11886	1.86998e-134	5.39553e-132
F33A8.10	WBGene00009356	17.3241	4.11471	2.35742e-05	5.36462e-05
C01G12.2	WBGene00007243	17.2814	4.11115	3.67051e-05	8.19014e-05
F10D11.5	WBGene00008651	17.1879	4.10332	6.72228e-15	3.67398e-14
B0563.5	WBGene00015262	17.1799	4.10265	0.000351893	0.00070048
F36H9.5	WBGene00018113	17.1756	4.10229	2.11489e-29	2.9226e-28
C36C5.15	WBGene00016484	17.1241	4.09796	0.0093702	0.0154508
E01A2.7	WBGene00017089	17.1043	4.09628	0.010835	0.0176815
F56D3.1	WBGene00018969	17.0659	4.09305	1.98199e-206	1.74572e-203
F53B6.7	WBGene00009962	17.0572	4.09231	7.63613e-17	4.83689e-16
K08H10.10	WBGene00077491	16.9691	4.08484	0.00933054	0.0153901
F22E10.1	WBGene00004006	16.949	4.08312	2.8715e-05	6.48334e-05
H06A10.1	WBGene00010368	16.9297	4.08149	1.559e-12	7.07426e-12
C40C9.3	WBGene00008036	16.8657	4.07602	0.000456452	0.000896459
B0554.7	WBGene00015260	16.8478	4.07449	0.00966744	0.0159112
F38A1.14	WBGene00009526	16.8361	4.07348	7.3921e-09	2.38908e-08
K08B5.1	WBGene00019518	16.7822	4.06886	1.31102e-08	4.12328e-08
C04G6.13	WBGene00077489	16.7212	4.0636	0.00974927	0.0160364
Y27F2A.9	WBGene00021300	16.7212	4.0636	0.00974927	0.0160364
F13A7.12	WBGene00008727	16.6975	4.06156	9.68355e-08	2.79163e-07
F27E11.2	WBGene00017868	16.6769	4.05978	0.000527913	0.00102858
T05B4.3	WBGene00020237	16.6729	4.05944	4.92792e-13	2.31654e-12
T03D8.4	WBGene00001723	16.5805	4.05141	1.46826e-07	4.15267e-07
K03B4.6	WBGene00019356	16.577	4.05111	0.0100925	0.0165651
R11A5.7	WBGene00011235	16.5719	4.05067	3.51118e-41	8.6794e-40
C54D10.10	WBGene00008304	16.414	4.03685	9.71908e-12	4.11145e-11
K12D12.4	WBGene00010786	16.4127	4.03674	3.09625e-05	6.96822e-05
F07H5.8	WBGene00008559	16.3955	4.03523	1.36966e-42	3.5427e-41
C31H2.2	WBGene00001070	16.3685	4.03285	5.14744e-23	4.83403e-22
B0511.3	WBGene00015229	16.3355	4.02994	3.32931e-05	7.46863e-05
R07B7.4	WBGene00011088	16.3327	4.02969	2.33037e-07	6.47068e-07
B0496.6	WBGene00015215	16.3075	4.02746	1.37572e-07	3.90744e-07
F42G4.2	WBGene00009641	16.2444	4.02187	9.67211e-38	2.03857e-36
F28H7.6	WBGene00009239	16.1824	4.01636	1.09332e-09	3.8158e-09
R06B10.2	WBGene00019913	16.0763	4.00687	7.85688e-08	2.28431e-07
F01D5.6	WBGene00008496	16.0701	4.00631	8.65892e-52	3.39361e-50
H10E21.4	WBGene00019184	15.9742	3.99767	3.34426e-46	1.04415e-44
C16D2.3	WBGene00195144	15.9735	3.99761	0.0125401	0.0202547
F11G11.10	WBGene00000606	15.9054	3.99145	2.12653e-12	9.51793e-12
K02F6.9	WBGene00019343	15.8474	3.98617	2.13628e-08	6.55974e-08
F01D5.5	WBGene00008495	15.835	3.98504	2.65557e-46	8.32227e-45
C27A2.5	WBGene00016153	15.7559	3.97782	0.0137103	0.0219982
F15B9.8	WBGene00008851	15.6846	3.97128	2.71871e-79	2.66068e-77
C17C3.5	WBGene00015890	15.6536	3.96842	0.000811728	0.00154261
B0524.5	WBGene00015244	15.6531	3.96838	2.23878e-07	6.22565e-07
C25E10.13	WBGene00023431	15.6436	3.9675	0.0123932	0.0200368
B0524.4	WBGene00015243	15.6283	3.96608	0.000770153	0.00146761
R07H5.9	WBGene00011129	15.5891	3.96246	0.000782403	0.00148925
H06H21.10	WBGene00019166	15.4968	3.9539	1.39717e-12	6.36409e-12
C42D4.3	WBGene00016596	15.4947	3.9537	2.28435e-09	7.75899e-09
F37C12.18	WBGene00044005	15.4521	3.94973	1.08725e-20	8.87997e-20
F23C8.7	WBGene00017736	15.4475	3.9493	2.13853e-10	7.98667e-10
C05C8.3	WBGene00001428	15.4385	3.94846	1.80656e-84	2.17502e-82
F53B1.4	WBGene00018737	15.4316	3.94781	5.8138e-112	1.29725e-109
F35B12.9	WBGene00009388	15.3768	3.94268	1.04976e-53	4.52779e-52
C05E7.1	WBGene00007343	15.2702	3.93265	6.05087e-38	1.28667e-36
C48D5.3	WBGene00008180	15.2348	3.92929	6.4594e-05	0.000140387
F35B3.4	WBGene00018031	15.2192	3.92782	1.53264e-25	1.68409e-24
F17C8.2	WBGene00000664	15.1816	3.92425	2.86101e-29	3.92451e-28
K08F8.5	WBGene00010682	15.1629	3.92247	3.79227e-08	1.13693e-07
C28C12.1	WBGene00016177	15.1451	3.92078	5.7056e-07	1.52505e-06
K10D11.1	WBGene00010745	15.1392	3.92022	3.50942e-33	5.84961e-32
F49E12.8	WBGene00009901	15.1033	3.91679	6.7795e-05	0.000147058
K08H10.6	WBGene00010698	14.9932	3.90624	6.74964e-05	0.000146429
F57B9.9	WBGene00004133	14.991	3.90603	5.84531e-123	1.43855e-120
F52D1.1	WBGene00018682	14.9856	3.9055	1.23147e-98	2.14674e-96
C33G3.3	WBGene00007903	14.9646	3.90348	1.37833e-43	3.76286e-42
C36F7.5	WBGene00007986	14.9639	3.90342	1.69873e-15	9.76578e-15
F44E2.4	WBGene00018418	14.9515	3.90222	1.15877e-94	1.79555e-92
C31B8.8	WBGene00016283	14.9164	3.89883	2.3328e-20	1.8724e-19
C32H11.4	WBGene00007867	14.8888	3.89615	3.22522e-23	3.06845e-22
C07G3.2	WBGene00015574	14.8637	3.89372	0.00117429	0.00218571
C28H8.5	WBGene00016196	14.8448	3.89188	4.97012e-09	1.63376e-08
C29F3.2	WBGene00006954	14.8342	3.89086	1.89996e-15	1.08815e-14
B0222.6	WBGene00000717	14.8067	3.88818	2.52447e-28	3.2598e-27
B0454.8	WBGene00015199	14.8061	3.88812	5.21811e-07	1.39989e-06
C02E7.6	WBGene00015339	14.7932	3.88686	1.52603e-257	2.12818e-254
K10D2.8	WBGene00189952	14.7677	3.88437	1.11202e-07	3.18658e-07
F20G2.5	WBGene00008988	14.7603	3.88365	0.0170296	0.0269012
F57H12.3	WBGene00003879	14.7383	3.8815	1.70121e-21	1.45924e-20
C36C5.12	WBGene00016481	14.7039	3.87813	8.25508e-05	0.00017741
C01B10.7	WBGene00015281	14.6412	3.87196	0.0194039	0.0303906
K10D11.2	WBGene00010746	14.6391	3.87175	0.0189972	0.0297927
C12D5.9	WBGene00015710	14.6278	3.87064	0.00104825	0.00196334
C15H9.2	WBGene00015798	14.585	3.86641	0.00126241	0.00234098
F54F3.3	WBGene00010062	14.5699	3.86492	3.03025e-06	7.56659e-06
M02G9.2	WBGene00010831	14.5692	3.86485	2.2748e-14	1.18816e-13
F21G4.3	WBGene00009024	14.5547	3.86341	0.00127024	0.00235436
K08E7.5	WBGene00010673	14.519	3.85987	2.79894e-86	3.6031e-84
C47D12.3	WBGene00008137	14.4773	3.85572	8.43697e-09	2.7064e-08
R10E4.3	WBGene00011200	14.3565	3.84363	8.66911e-06	2.06988e-05
R02E4.3	WBGene00044724	14.3358	3.84155	4.51239e-18	3.09868e-17
C26B9.3	WBGene00016133	14.3086	3.83881	3.96169e-59	2.10473e-57
C49G7.5	WBGene00016783	14.2672	3.83463	0.000104121	0.000220454
F12F6.9	WBGene00000702	14.2562	3.83352	9.98751e-18	6.70172e-17
R12B2.3	WBGene00020019	14.2236	3.83021	1.72546e-07	4.84652e-07
F49B2.4	WBGene00009864	14.2143	3.82927	0.00152527	0.00280191
C45G7.5	WBGene00000402	14.1929	3.8271	1.46086e-13	7.14841e-13
C32E12.3	WBGene00016329	14.1926	3.82706	3.79647e-15	2.12346e-14
K03H6.2	WBGene00019368	14.1322	3.82092	5.30557e-29	7.15461e-28
F08G5.2	WBGene00008581	14.1041	3.81804	2.67785e-10	9.88175e-10
F18A12.5	WBGene00017554	14.0652	3.81406	0.000123952	0.000260235
R02D5.3	WBGene00010977	14.0301	3.81045	2.27193e-05	5.18135e-05
K06A5.3	WBGene00019431	14.0213	3.80955	1.87191e-09	6.4114e-09
K10C9.9	WBGene00044515	14.0027	3.80763	0.0190668	0.0298935
F48B9.5	WBGene00018591	13.9792	3.8052	1.77434e-10	6.68322e-10
F19H8.4	WBGene00008964	13.977	3.80498	7.52676e-46	2.3112e-44
C25F6.7	WBGene00016106	13.9645	3.80369	1.63518e-46	5.20242e-45
M02G9.3	WBGene00010832	13.9134	3.7984	0.00192647	0.00349176
H23L24.5	WBGene00004052	13.8977	3.79678	0.00174364	0.00318209
C24B5.3	WBGene00004216	13.8432	3.79111	1.42053e-18	1.00646e-17
C17H11.1	WBGene00015921	13.8366	3.79041	0.0201225	0.0314279
F47H4.12	WBGene00043053	13.8355	3.79031	0.000150942	0.000314065
F21D12.5	WBGene00017664	13.7966	3.78624	0.00303508	0.00535103
C02B4.1	WBGene00000082	13.7724	3.78371	1.33532e-18	9.50107e-18
F44F1.1	WBGene00009693	13.7277	3.77902	0.0218103	0.0339025
F13B6.1	WBGene00017416	13.7197	3.77817	1.09129e-13	5.39042e-13
R57.2	WBGene00020083	13.7014	3.77625	3.42555e-17	2.21766e-16
C38C6.3	WBGene00007996	13.6621	3.7721	2.23044e-23	2.15262e-22
R11A8.8	WBGene00011241	13.599	3.76543	0.0274781	0.0419299
F18G5.2	WBGene00003981	13.5955	3.76506	3.66246e-73	3.12711e-71
F54C1.8	WBGene00018792	13.5954	3.76505	0.000179996	0.00037156
BE0003N10.3	WBGene00015268	13.5754	3.76292	1.76113e-29	2.44789e-28
F45G2.5	WBGene00000255	13.5052	3.75544	2.07986e-06	5.27747e-06
C24H10.3	WBGene00016069	13.3975	3.74389	0.00187397	0.00340398
D1014.5	WBGene00017018	13.3577	3.7396	3.006e-12	1.32522e-11
C55C3.6	WBGene00016956	13.3569	3.73952	2.2254e-05	5.0787e-05
C54C8.2	WBGene00008290	13.3426	3.73796	0.0237224	0.0365927
C29F5.4	WBGene00003403	13.3205	3.73558	0.000194954	0.000400756
F26C11.1	WBGene00009146	13.256	3.72857	6.91646e-10	2.45799e-09
K08C9.4	WBGene00000641	13.255	3.72846	5.39034e-97	8.84386e-95
C34C6.3	WBGene00007916	13.1467	3.71663	4.33502e-10	1.56756e-09
F32A5.4	WBGene00017970	13.1434	3.71627	2.6581e-149	9.46455e-147
F40E12.2	WBGene00018235	13.1382	3.71569	1.30246e-08	4.09789e-08
M162.2	WBGene00010928	13.1134	3.71297	2.30458e-05	5.25009e-05
F20A1.10	WBGene00017621	13.0787	3.70914	9.80622e-48	3.24965e-46
B0523.1	WBGene00002212	13.0776	3.70903	7.91037e-10	2.79696e-09
C32H11.5	WBGene00007868	13.0668	3.70783	2.52564e-12	1.12053e-11
R11D1.3	WBGene00011244	13.0664	3.70779	4.48322e-08	1.33618e-07
F27C8.3	WBGene00009184	12.9982	3.70024	0.0250301	0.038461
F36D1.8	WBGene00009467	12.9776	3.69795	0.00237637	0.00425468
K11G12.7	WBGene00000043	12.9759	3.69776	0.000256334	0.000519088
F22F4.1	WBGene00017716	12.9348	3.69319	3.89815e-34	6.8381e-33
C18G1.3	WBGene00015982	12.8786	3.68691	0.00279458	0.00495312
D1086.20	WBGene00077448	12.8349	3.682	0.0310246	0.0468336
C34C12.7	WBGene00007926	12.8195	3.68026	6.04503e-15	3.32447e-14
M04D8.7	WBGene00010865	12.819	3.68021	2.98167e-05	6.72302e-05
K02E2.2	WBGene00001700	12.8164	3.67992	1.1959e-06	3.10479e-06
R01H2.4	WBGene00019812	12.8113	3.67934	0.00032564	0.000651163
C02F4.4	WBGene00007264	12.7938	3.67737	1.78532e-18	1.25736e-17
R13A5.11	WBGene00020053	12.7932	3.6773	7.00842e-07	1.85785e-06
F53A9.8	WBGene00018731	12.7913	3.67709	9.36785e-40	2.15345e-38
C45B2.7	WBGene00004219	12.7888	3.6768	7.44435e-59	3.94244e-57
C32H11.12	WBGene00007875	12.7584	3.67338	9.12145e-41	2.19953e-39
F35A5.4	WBGene00018026	12.7238	3.66945	5.25609e-28	6.61358e-27
T04F3.1	WBGene00011436	12.698	3.66653	1.39794e-55	6.49847e-54
C55A6.11	WBGene00008340	12.6968	3.66639	0.00242172	0.0043294
F19F10.3	WBGene00017599	12.6865	3.66522	1.55373e-09	5.36891e-09
K09E9.7	WBGene00194664	12.5785	3.65289	0.0293364	0.0445261
B0213.17	WBGene00015046	12.5479	3.64938	2.99137e-18	2.07721e-17
F33E2.7	WBGene00009363	12.5143	3.64551	0.0297198	0.0450224
C54E4.4	WBGene00016919	12.5109	3.64512	0.00377915	0.00658929
F41F3.3	WBGene00018297	12.5078	3.64475	4.3733e-150	1.62638e-147
M03F4.6	WBGene00019759	12.4906	3.64277	5.24447e-28	6.60393e-27
F49C12.6	WBGene00009876	12.4548	3.63863	1.96873e-08	6.07649e-08
F58G1.9	WBGene00010271	12.4487	3.63792	0.000349769	0.000696749
F35B12.6	WBGene00009386	12.444	3.63738	5.19906e-06	1.26998e-05
B0334.13	WBGene00007149	12.4424	3.63719	0.000366598	0.000728278
F22E5.2	WBGene00017704	12.3943	3.63161	0.0296282	0.0448998
F55F8.1	WBGene00004224	12.3482	3.62623	1.15359e-11	4.83477e-11
M03A1.7	WBGene00000928	12.3451	3.62587	6.24808e-138	1.93633e-135
F55G11.2	WBGene00010123	12.3239	3.62339	4.54066e-42	1.15133e-40
F49H12.5	WBGene00018656	12.3025	3.62088	4.94266e-82	5.40624e-80
C43F9.9	WBGene00008076	12.2953	3.62004	8.13853e-07	2.14621e-06
F16B4.5	WBGene00017507	12.2892	3.61932	0.00293476	0.00518844
C55A6.3	WBGene00008332	12.2553	3.61534	8.61911e-07	2.26865e-06
F38A1.1	WBGene00009515	12.2386	3.61337	1.03386e-18	7.39706e-18
F59A7.1	WBGene00019089	12.2235	3.61158	6.26144e-05	0.000136279
F52E1.2	WBGene00018692	12.2009	3.60892	0.0336354	0.0505195
R05D8.10	WBGene00000978	12.2009	3.60892	0.0336354	0.0505195
F43E2.6	WBGene00018394	12.1996	3.60876	0.00364264	0.00636653
C04F6.2	WBGene00015452	12.1914	3.60779	9.36835e-05	0.000199795
R09E10.13	WBGene00194658	12.1675	3.60496	6.26497e-06	1.51926e-05
D2045.5	WBGene00008423	12.1357	3.60118	1.47539e-06	3.79973e-06
F56C3.8	WBGene00018945	12.0963	3.5965	0.0415922	0.061423
F33H12.7	WBGene00045457	11.9824	3.58285	9.5189e-06	2.26502e-05
F18C5.5	WBGene00017560	11.9765	3.58213	1.49402e-66	1.03744e-64
K02G10.5	WBGene00019346	11.9559	3.57965	5.57767e-11	2.20407e-10
H36L18.2	WBGene00010424	11.9199	3.5753	1.41219e-149	5.13761e-147
K09D9.11	WBGene00019568	11.9104	3.57415	0.00359764	0.00629117
F41G3.16	WBGene00002097	11.9087	3.57395	0.0486701	0.0709007
K01D12.5	WBGene00010464	11.9069	3.57372	1.83513e-32	2.95582e-31
F56D6.2	WBGene00018971	11.8255	3.56383	2.38408e-31	3.63365e-30
F41H10.5	WBGene00018318	11.8112	3.56209	1.29626e-05	3.03184e-05
C45B2.4	WBGene00001587	11.7433	3.55377	0.0381851	0.0567521
K01A2.7	WBGene00000645	11.7403	3.55339	1.73038e-06	4.43458e-06
C18E9.7	WBGene00007687	11.7195	3.55084	3.34699e-14	1.7293e-13
K04C1.4	WBGene00010554	11.6142	3.53782	0.000562063	0.0010917
K01D12.7	WBGene00010466	11.5875	3.5345	1.01213e-13	5.01718e-13
C12D8.6	WBGene00007537	11.5844	3.53412	8.32671e-11	3.23687e-10
C46H3.1	WBGene00016724	11.5829	3.53393	0.0401894	0.059551
F41E7.9	WBGene00009625	11.5767	3.53315	0.000699751	0.00134247
C06A5.2	WBGene00015500	11.5722	3.53259	9.19029e-09	2.93959e-08
T01B7.9	WBGene00011314	11.5059	3.52431	0.000879186	0.00166251
F15H10.8	WBGene00008875	11.5045	3.52413	4.6653e-24	4.66669e-23
C14F11.6	WBGene00015781	11.4849	3.52167	3.83795e-34	6.73957e-33
F45E1.5	WBGene00018466	11.4713	3.51995	0.000792312	0.00150743
F53F1.4	WBGene00009982	11.4558	3.518	1.2545e-99	2.23341e-97
K09B11.10	WBGene00010714	11.4462	3.51679	1.52969e-16	9.49177e-16
F54C9.14	WBGene00175035	11.4086	3.51205	6.56328e-07	1.74649e-06
F45E1.1	WBGene00018462	11.4036	3.51142	0.000718703	0.00137646
C52B9.6	WBGene00006680	11.3996	3.51091	0.000652473	0.00125739
EGAP9.2	WBGene00001506	11.3961	3.51047	2.73328e-06	6.8547e-06
C12C8.1	WBGene00002026	11.3872	3.50934	3.00232e-07	8.2404e-07
C39E9.3	WBGene00000705	11.3728	3.50752	2.56014e-14	1.3318e-13
C52B9.11	WBGene00016870	11.3638	3.50638	0.00687961	0.0115779
F49D11.6	WBGene00018630	11.3554	3.50531	0.000129632	0.000271446
F28H7.7	WBGene00009240	11.3514	3.5048	0.0468748	0.0685602
F13H10.1	WBGene00008773	11.3405	3.50341	0.00606167	0.0102862
B0457.4	WBGene00007179	11.3405	3.50341	0.0420152	0.0619985
F09A5.3	WBGene00008600	11.3239	3.5013	0.0421058	0.0621103
F26G1.9	WBGene00044662	11.3146	3.50011	4.80177e-05	0.000105678
T01C3.4	WBGene00011321	11.1939	3.48463	0.00543707	0.00928179
R01E6.2	WBGene00010968	11.1874	3.48381	3.08918e-11	1.24692e-10
C43F9.11	WBGene00045024	11.1776	3.48254	0.00606746	0.0102949
F32D8.3	WBGene00009328	11.1544	3.47954	2.11319e-05	4.83778e-05
K01A11.4	WBGene00004976	11.1493	3.47888	2.40616e-33	4.04694e-32
K01D12.9	WBGene00010468	11.132	3.47664	8.44727e-38	1.78491e-36
F08F8.6	WBGene00017271	11.1254	3.47578	2.08309e-05	4.77344e-05
R74.2	WBGene00011278	11.1045	3.47307	9.74608e-30	1.37522e-28
C08E8.10	WBGene00077692	11.0876	3.47088	6.48208e-10	2.30853e-09
C08B6.3	WBGene00007424	11.0696	3.46854	7.2397e-11	2.83407e-10
H43E16.1	WBGene00019273	11.0689	3.46844	4.88052e-40	1.13596e-38
F47H4.2	WBGene00009835	11.0301	3.46338	0.0074227	0.0124343
R13A5.15	WBGene00194726	11.0119	3.461	0.00609361	0.0103383
F09B12.1	WBGene00008605	10.999	3.4593	7.94112e-79	7.68177e-77
R07E3.6	WBGene00011107	10.9942	3.45867	1.91832e-43	5.19467e-42
F35F11.2	WBGene00018065	10.9911	3.45826	2.30027e-05	5.2424e-05
F40E10.5	WBGene00009573	10.9756	3.45623	9.38593e-80	9.2943e-78
F46F3.3	WBGene00009791	10.948	3.45259	9.11612e-07	2.39345e-06
BE10.2	WBGene00007210	10.9469	3.45245	7.00308e-39	1.5564e-37
T01D1.6	WBGene00000034	10.9308	3.45033	1.17214e-72	9.85713e-71
E04F6.4	WBGene00017124	10.9246	3.44951	5.88421e-06	1.43087e-05
F11E6.6	WBGene00008709	10.9112	3.44774	0.00019134	0.000394005
C07D10.4	WBGene00003526	10.877	3.44321	8.25979e-18	5.5692e-17
F55C10.3	WBGene00000728	10.8743	3.44286	2.52753e-128	6.714e-126
F31C3.11	WBGene00004567	10.8734	3.44273	2.54147e-06	6.3986e-06
K01A2.11	WBGene00019285	10.8621	3.44124	1.04534e-22	9.63847e-22
F08B4.2	WBGene00000397	10.8545	3.44023	8.28102e-57	3.95951e-55
C10C5.2	WBGene00007506	10.8427	3.43865	0.00778724	0.0130008
F41B4.2	WBGene00018258	10.8252	3.43633	2.19709e-10	8.19259e-10
H04M03.4	WBGene00019154	10.8183	3.4354	5.47066e-48	1.82373e-46
R05G6.1	WBGene00019896	10.808	3.43403	0.048548	0.0707463
K05F1.1	WBGene00019405	10.7997	3.43292	6.23026e-06	1.51128e-05
F32A5.2	WBGene00017968	10.7948	3.43227	3.01778e-113	7.01425e-111
T01B6.4	WBGene00020136	10.7655	3.42835	4.43229e-05	9.79846e-05
T01C8.3	WBGene00020144	10.7544	3.42685	0.00673175	0.0113507
H10D18.1	WBGene00019177	10.7462	3.42575	0.00828786	0.0137788
F11E6.3	WBGene00008707	10.7409	3.42504	6.51993e-91	9.24669e-89
F44D12.11	WBGene00014375	10.7348	3.42423	0.00131378	0.00243049
C30G12.4	WBGene00016276	10.7328	3.42396	7.72816e-06	1.85554e-05
F58A6.4	WBGene00003547	10.7225	3.42257	0.0487237	0.0709714
F31F6.5	WBGene00000902	10.7221	3.42252	3.47773e-12	1.52796e-11
F10D11.6	WBGene00008652	10.703	3.41994	1.03202e-109	2.18618e-107
D1054.9	WBGene00008376	10.7017	3.41977	1.92211e-47	6.33199e-46
C06G1.2	WBGene00015546	10.6925	3.41852	5.98321e-39	1.3315e-37
F02D8.2	WBGene00001701	10.6825	3.41718	6.00206e-09	1.9576e-08
H34I24.1	WBGene00019260	10.682	3.41711	9.91538e-08	2.85502e-07
F53F4.15	WBGene00009997	10.6535	3.41325	0.00742153	0.0124336
R03D7.5	WBGene00010991	10.6301	3.41008	0.000213693	0.00043745
F36H2.3	WBGene00009500	10.6084	3.40713	3.08104e-22	2.76913e-21
C40H1.4	WBGene00001242	10.6013	3.40616	6.5319e-10	2.32577e-09
F30A10.2	WBGene00009261	10.5766	3.4028	6.92291e-14	3.48121e-13
M03F8.1	WBGene00019761	10.576	3.40273	4.85785e-10	1.75132e-09
F18F11.4	WBGene00017577	10.5482	3.39893	9.03598e-09	2.89356e-08
F36D4.1	WBGene00018087	10.5303	3.39647	0.00146301	0.00269078
C55A6.4	WBGene00008333	10.4908	3.39106	3.21592e-10	1.17765e-09
F11G11.3	WBGene00001754	10.4845	3.39019	1.902e-27	2.32505e-26
F13D11.4	WBGene00017429	10.4101	3.37991	2.24182e-22	2.02794e-21
F35G2.5	WBGene00009438	10.4082	3.37965	8.45104e-05	0.000181248
F35G2.4	WBGene00004025	10.399	3.37837	3.76948e-38	8.10826e-37
C43C3.1	WBGene00002067	10.3817	3.37597	1.15299e-45	3.50638e-44
T02B11.3	WBGene00020155	10.3777	3.37542	8.99474e-65	5.83438e-63
F11G11.13	WBGene00017388	10.3746	3.37498	7.45438e-05	0.000160842
C07E3.3	WBGene00007414	10.3051	3.36529	2.54717e-33	4.27982e-32
F35D2.2	WBGene00018040	10.2705	3.36043	0.00128488	0.00238017
C44C10.3	WBGene00008084	10.2684	3.36014	0.0096111	0.0158262
R102.2	WBGene00011289	10.2666	3.35989	1.25795e-11	5.24852e-11
R09A1.2	WBGene00019972	10.2646	3.35961	6.98297e-14	3.51036e-13
F41F3.8	WBGene00044533	10.2568	3.35851	1.02021e-06	2.66768e-06
4R79.1	WBGene00003525	10.256	3.35839	0.00150229	0.0027609
C42D8.5	WBGene00000039	10.2528	3.35794	1.99439e-109	4.12051e-107
F59E11.5	WBGene00019111	10.2483	3.35732	1.43068e-13	7.00688e-13
F14H12.8	WBGene00017475	10.2401	3.35616	4.61247e-08	1.37251e-07
C06E1.7	WBGene00015522	10.2128	3.35231	4.96811e-05	0.00010921
C16E9.1	WBGene00015865	10.2097	3.35186	5.39394e-09	1.76694e-08
C33D12.6	WBGene00016344	10.1893	3.34898	0.000279792	0.000564339
F53H4.3	WBGene00010008	10.1853	3.34842	5.44556e-38	1.16091e-36
R09D1.10	WBGene00011166	10.174	3.34682	0.0086769	0.0143856
C26C6.3	WBGene00003552	10.1467	3.34293	1.28702e-07	3.66734e-07
F10A3.4	WBGene00008634	10.1288	3.34039	6.03055e-46	1.86202e-44
R90.3	WBGene00011285	10.1199	3.33912	0.000323236	0.000646588
K08B12.1	WBGene00019520	10.098	3.336	4.05877e-48	1.36119e-46
F47G6.4	WBGene00004969	10.0839	3.33399	3.57302e-56	1.67492e-54
F39D8.3	WBGene00009561	10.0782	3.33316	1.43188e-13	7.01066e-13
C29F3.1	WBGene00001150	10.0589	3.3304	1.22064e-09	4.24776e-09
D1037.5	WBGene00017026	10.0509	3.32926	3.52655e-10	1.28661e-09
F21A3.3	WBGene00008993	10.0507	3.32922	1.0066e-15	5.89e-15
C14A4.9	WBGene00007560	10.0313	3.32643	5.56088e-26	6.26676e-25
C32C4.1	WBGene00007862	10.0306	3.32633	0.00223805	0.00402297
C26B9.7	WBGene00016136	10.0211	3.32497	5.71606e-07	1.5276e-06
F09F9.2	WBGene00017307	10.0004	3.32199	1.163e-44	3.31565e-43
C01G12.6	WBGene00007246	9.99992	3.32192	0.000419703	0.000828076
C02G6.3	WBGene00044803	9.99786	3.32162	4.93062e-06	1.20687e-05
F23H12.5	WBGene00009094	9.9706	3.31768	3.00175e-31	4.52561e-30
F56H1.2	WBGene00018993	9.96792	3.31729	0.0126392	0.0204069
C05E11.7	WBGene00015496	9.95624	3.3156	8.28182e-05	0.000177938
F47B8.5	WBGene00009806	9.94832	3.31445	0.000416841	0.000822621
F01D5.2	WBGene00008493	9.94762	3.31435	8.89065e-11	3.44569e-10
R07E3.2	WBGene00011103	9.93488	3.3125	6.38923e-09	2.07901e-08
F14D7.7	WBGene00008794	9.89668	3.30695	0.00184576	0.00335602
C46H11.8	WBGene00016732	9.85911	3.30146	1.28585e-23	1.25767e-22
K02F3.3	WBGene00001392	9.74753	3.28504	1.06002e-43	2.91287e-42
C06G1.1	WBGene00015545	9.72935	3.28234	5.75015e-52	2.2803e-50
C49G7.12	WBGene00077593	9.71095	3.27961	1.35594e-06	3.50071e-06
C03B8.3	WBGene00015386	9.70591	3.27886	5.18755e-07	1.39263e-06
C18B2.3	WBGene00015954	9.70046	3.27805	4.08442e-68	2.98484e-66
T04G9.2	WBGene00003534	9.69274	3.2769	3.70439e-54	1.62711e-52
C15C7.6	WBGene00015792	9.66634	3.27297	0.0131995	0.0212346
C50D2.1	WBGene00016805	9.65861	3.27182	3.68881e-11	1.48074e-10
C42C1.3	WBGene00016581	9.649	3.27038	0.00280427	0.00496871
F53B3.2	WBGene00018741	9.63744	3.26865	1.48309e-08	4.63224e-08
H09F14.1	WBGene00010375	9.62699	3.26709	0.0111669	0.0181788
M153.1	WBGene00010924	9.62147	3.26626	8.42303e-63	5.05231e-61
AC3.5	WBGene00007071	9.59888	3.26287	2.59052e-36	5.16099e-35
F56H1.1	WBGene00000493	9.59625	3.26247	8.14059e-13	3.76333e-12
F26A1.9	WBGene00017807	9.58167	3.26028	1.25197e-05	2.93524e-05
C28A5.6	WBGene00007791	9.55188	3.25578	3.79819e-15	2.12371e-14
C01G12.7	WBGene00007247	9.55136	3.25571	0.0125935	0.0203351
F25H5.2	WBGene00009125	9.54866	3.2553	1.10158e-07	3.15829e-07
F21C10.11	WBGene00017660	9.46141	3.24206	1.30794e-07	3.72315e-07
F11E6.2	WBGene00001733	9.4483	3.24005	1.43719e-07	4.06892e-07
F15G9.4	WBGene00001863	9.4243	3.23639	1.40942e-44	3.97082e-43
F10F2.9	WBGene00004118	9.41833	3.23547	0.000602821	0.00116588
F11A5.5	WBGene00008673	9.41234	3.23455	0.000869147	0.00164482
F23H12.4	WBGene00005018	9.35062	3.22506	5.28181e-130	1.47319e-127
F56D2.3	WBGene00018965	9.33082	3.222	2.44755e-19	1.83015e-18
F37C4.7	WBGene00018147	9.32366	3.2209	0.00263069	0.00467998
F59F5.7	WBGene00010345	9.31982	3.2203	4.00149e-09	1.32735e-08
F31D5.1	WBGene00017944	9.31952	3.22026	2.22064e-06	5.62044e-06
C23G10.6	WBGene00016013	9.3097	3.21874	5.19912e-12	2.24825e-11
K02E11.4	WBGene00010513	9.30722	3.21835	3.38277e-05	7.57941e-05
M176.7	WBGene00002200	9.29653	3.21669	1.08753e-07	3.12069e-07
E02H4.7	WBGene00077757	9.29584	3.21659	4.45724e-10	1.61036e-09
C14F11.4	WBGene00015780	9.29471	3.21641	5.3213e-80	5.33245e-78
C56C10.4	WBGene00016962	9.28639	3.21512	6.9273e-10	2.46133e-09
C06H5.2	WBGene00007393	9.27203	3.21289	0.000977804	0.00183881
bus-2	WBGene00044618	9.26472	3.21175	0.000754343	0.00143944
F21H7.4	WBGene00009030	9.25985	3.21099	0.00354221	0.00619683
M03F8.6	WBGene00019765	9.19714	3.20119	1.50113e-05	3.48424e-05
C34E7.4	WBGene00007934	9.18911	3.19993	2.32651e-74	2.02782e-72
T03D8.6	WBGene00011393	9.15332	3.19429	4.0189e-54	1.75604e-52
F29D11.1	WBGene00003071	9.06548	3.18038	2.12749e-38	4.62561e-37
B0205.4	WBGene00015019	9.05873	3.17931	0.000866174	0.00163938
C46H11.7	WBGene00016731	9.04771	3.17755	4.44728e-17	2.85592e-16
C04A11.1	WBGene00007285	9.03719	3.17587	1.57662e-17	1.04123e-16
R03E9.4	WBGene00002149	9.00798	3.1712	1.16765e-05	2.7464e-05
K12F2.1	WBGene00003515	9.00671	3.171	3.04753e-98	5.15155e-96
K04G2.7	WBGene00010566	8.97582	3.16604	4.20166e-06	1.03511e-05
K07E8.3	WBGene00019495	8.95501	3.16269	2.02069e-31	3.08824e-30
F16H6.7	WBGene00008897	8.91126	3.15563	0.00405561	0.00703626
F09A5.1	WBGene00008598	8.90237	3.15419	2.56863e-07	7.10278e-07
F28H1.4	WBGene00017909	8.8964	3.15322	1.29243e-07	3.68212e-07
K03H6.7	WBGene00044719	8.8953	3.15304	0.0016434	0.00300604
E01H11.3	WBGene00001463	8.87784	3.15021	6.37273e-07	1.69713e-06
B0222.8	WBGene00000599	8.87377	3.14955	1.64009e-17	1.08186e-16
C49D10.10	WBGene00016778	8.8737	3.14954	0.000464764	0.000912248
F32D8.7	WBGene00009331	8.86491	3.14811	2.03728e-32	3.2657e-31
F08G5.6	WBGene00008584	8.85888	3.14712	1.45943e-27	1.7985e-26
C01A2.2	WBGene00007214	8.8526	3.1461	8.56114e-09	2.74307e-08
F45B8.3	WBGene00009720	8.85065	3.14578	2.11035e-13	1.01895e-12
C27A2.4	WBGene00016152	8.84681	3.14516	3.49025e-10	1.27448e-09
F41E6.11	WBGene00018292	8.79912	3.13736	2.25827e-46	7.11717e-45
F56C11.2	WBGene00004225	8.79737	3.13707	4.35867e-63	2.65245e-61
F58A3.5	WBGene00010225	8.78276	3.13467	2.50506e-30	3.61087e-29
F22E10.3	WBGene00004008	8.78269	3.13466	8.25697e-08	2.39522e-07
C52D10.3	WBGene00016877	8.74922	3.12916	2.17332e-15	1.24005e-14
K04C2.5	WBGene00019382	8.74262	3.12807	0.000316488	0.000633846
F21C10.7	WBGene00017657	8.73982	3.1276	3.20529e-23	3.05296e-22
K02H11.4	WBGene00019348	8.69561	3.12029	0.0236001	0.0364208
F52E1.8	WBGene00018696	8.69281	3.11982	0.0012663	0.00234756
C13C12.2	WBGene00007552	8.68179	3.11799	4.42746e-13	2.08832e-12
F59F3.5	WBGene00006897	8.66661	3.11547	0.000379008	0.000752116
C05D12.1	WBGene00007339	8.65191	3.11302	1.20354e-22	1.10605e-21
spi-1	WBGene00023416	8.65174	3.11299	0.0047288	0.00813074
R13H4.3	WBGene00011262	8.64411	3.11172	2.89635e-05	6.53769e-05
F11C3.3	WBGene00006789	8.63109	3.10954	7.86477e-145	2.63234e-142
F54F2.1	WBGene00003929	8.61242	3.10642	1.15512e-44	3.2988e-43
F47F6.1	WBGene00018572	8.59452	3.10342	5.55286e-112	1.25577e-109
K03H6.1	WBGene00019367	8.5857	3.10194	0.0207854	0.0324
C16C8.22	WBGene00195072	8.58279	3.10145	0.00112297	0.00209508
B0399.2	WBGene00007177	8.57189	3.09961	3.92728e-07	1.06659e-06
F30B5.7	WBGene00017936	8.57096	3.09946	7.49108e-09	2.42014e-08
F35F10.4	WBGene00018054	8.56674	3.09875	0.0011162	0.00208292
H41C03.3	WBGene00019270	8.55349	3.09651	7.14426e-07	1.89176e-06
F21C10.8	WBGene00004119	8.54522	3.09512	4.05595e-15	2.2633e-14
E01G6.1	WBGene00008449	8.53439	3.09329	7.13701e-17	4.52587e-16
B0496.3	WBGene00015212	8.51573	3.09013	2.50634e-43	6.72174e-42
C18A11.7	WBGene00001000	8.47946	3.08397	4.32936e-127	1.13206e-124
F22B8.6	WBGene00009048	8.45145	3.0792	1.56812e-51	6.06061e-50
B0454.6	WBGene00015197	8.44491	3.07808	4.80246e-11	1.91082e-10
F25H8.5	WBGene00001113	8.42464	3.07461	7.23777e-108	1.47712e-105
T01H3.5	WBGene00011351	8.42381	3.07447	1.17509e-05	2.76313e-05
H32K21.1	WBGene00044006	8.41142	3.07235	0.00134214	0.00247966
F09G2.3	WBGene00017312	8.40926	3.07198	2.935e-14	1.52254e-13
F45D3.2	WBGene00009722	8.40457	3.07117	2.29918e-35	4.31353e-34
F45H7.6	WBGene00009738	8.39697	3.06987	7.19093e-10	2.55066e-09
F52D10.1	WBGene00009929	8.39476	3.06949	7.27048e-10	2.57778e-09
C17F4.12	WBGene00044374	8.38587	3.06796	0.0208719	0.0325164
R07A4.4	WBGene00011075	8.38382	3.06761	0.000145774	0.000303688
B0240.1	WBGene00004359	8.36654	3.06463	0.00175378	0.0031999
F27E5.7	WBGene00044035	8.34006	3.06006	1.99801e-05	4.58485e-05
C05D11.6	WBGene00003523	8.33861	3.05981	1.26905e-07	3.61982e-07
F47F2.3	WBGene00018571	8.32566	3.05756	0.021253	0.0330732
F53B3.6	WBGene00018744	8.302	3.05346	2.03908e-35	3.83416e-34
K02E11.6	WBGene00010515	8.28807	3.05104	4.24085e-05	9.39138e-05
C01F6.2	WBGene00007222	8.27779	3.04925	1.50766e-13	7.36879e-13
H19M22.3	WBGene00019212	8.26931	3.04777	2.62136e-29	3.61057e-28
T04H1.9	WBGene00006539	8.26843	3.04761	3.24616e-06	8.0792e-06
M110.9	WBGene00010917	8.25712	3.04564	0.000635959	0.00122712
F42F12.2	WBGene00006979	8.25539	3.04534	0.00183201	0.00333356
F20A1.1	WBGene00017613	8.24385	3.04332	4.49146e-20	3.5272e-19
C16D9.5	WBGene00015860	8.23481	3.04174	1.50888e-07	4.2654e-07
F41E6.12	WBGene00018293	8.21837	3.03885	9.07674e-25	9.48185e-24
F47D12.3	WBGene00018560	8.20808	3.03705	0.0263154	0.0402733
F31A3.3	WBGene00017938	8.20266	3.03609	4.30024e-15	2.39802e-14
C52D10.1	WBGene00016875	8.19784	3.03524	2.00208e-19	1.50381e-18
K03A1.4	WBGene00019352	8.19232	3.03427	0.00175267	0.00319823
F59A7.2	WBGene00019090	8.17767	3.03169	4.22566e-07	1.14521e-06
K01B6.1	WBGene00010453	8.17608	3.03141	2.4367e-15	1.38278e-14
C07A4.2	WBGene00007397	8.12237	3.0219	0.0284039	0.0432049
C10A4.9	WBGene00045456	8.11016	3.01973	0.000249105	0.000505123
F20G2.3	WBGene00008987	8.10778	3.01931	1.54143e-22	1.40807e-21
C35D10.3	WBGene00016441	8.0996	3.01785	1.2929e-06	3.34623e-06
F57B9.8	WBGene00018999	8.0969	3.01737	7.58879e-09	2.45076e-08
F53F4.13	WBGene00009995	8.09118	3.01635	2.66983e-11	1.08341e-10
F22E5.3	WBGene00001546	8.06849	3.0123	0.00219577	0.00395078
B0228.4	WBGene00015061	8.03977	3.00715	2.93377e-41	7.26283e-40
C56E6.6	WBGene00016974	8.02469	3.00445	0.00790543	0.0131888
F32D1.11	WBGene00044530	8.02329	3.00419	1.43526e-16	8.93232e-16
EGAP7.1	WBGene00001065	8.01565	3.00282	3.30353e-57	1.60245e-55
F15E6.2	WBGene00017483	8.00789	3.00142	2.00981e-52	8.20344e-51
K11C4.2	WBGene00019643	8.00463	3.00084	1.91857e-09	6.56323e-09
F21C10.9	WBGene00017658	7.99889	2.9998	9.11504e-29	1.20968e-27
C25E10.1	WBGene00016091	7.99812	2.99966	0.0414877	0.0612904
B0344.2	WBGene00006955	7.98451	2.9972	5.66235e-48	1.88388e-46
C26B2.8	WBGene00016130	7.98426	2.99716	3.21072e-08	9.68135e-08
F41G3.3	WBGene00018300	7.9804	2.99646	2.65746e-08	8.08005e-08
K03E6.3	WBGene00003565	7.97232	2.995	0.000917097	0.00173048
F15B9.11	WBGene00138724	7.96475	2.99363	0.00869687	0.0144173
C39D10.8	WBGene00016535	7.95717	2.99226	4.15382e-28	5.28625e-27
C05C9.3	WBGene00007327	7.95561	2.99197	5.35596e-10	1.9222e-09
R07B1.11	WBGene00011082	7.94631	2.99028	2.39681e-09	8.12615e-09
T02B11.4	WBGene00020156	7.94363	2.9898	4.31096e-06	1.06094e-05
D2096.6	WBGene00017073	7.93962	2.98907	2.64716e-47	8.66309e-46
F41E7.5	WBGene00009621	7.93878	2.98892	9.84391e-97	1.58402e-94
C18H2.4	WBGene00015991	7.92237	2.98593	0.0345852	0.0518344
F53E10.4	WBGene00018760	7.89463	2.98087	1.70295e-12	7.70241e-12
C07A12.2	WBGene00015560	7.89061	2.98014	8.71973e-05	0.000186581
F17A9.3	WBGene00017535	7.88382	2.97889	3.69917e-09	1.23097e-08
T03F1.11	WBGene00020192	7.87217	2.97676	0.00915272	0.015119
F52A8.3	WBGene00009916	7.86608	2.97564	0.00278294	0.00493353
F28H6.3	WBGene00009232	7.85545	2.97369	0.00285833	0.00506181
F26A10.2	WBGene00017814	7.84605	2.97197	7.66233e-40	1.77112e-38
C01H6.8	WBGene00007257	7.84469	2.97172	6.28656e-05	0.000136755
C05C9.1	WBGene00007325	7.82475	2.96804	8.40133e-05	0.000180298
C34D4.9	WBGene00003527	7.79945	2.96337	6.07445e-10	2.16889e-09
C06C3.3	WBGene00007374	7.79324	2.96222	0.035267	0.052757
C34D1.1	WBGene00007929	7.77477	2.9588	5.41836e-07	1.45128e-06
C54E4.3	WBGene00001557	7.76618	2.95721	0.0316754	0.0477815
C53A3.2	WBGene00016892	7.75447	2.95503	5.12263e-24	5.11499e-23
F32A11.6	WBGene00003388	7.74898	2.95401	2.33307e-52	9.45372e-51
C55B7.3	WBGene00016942	7.74682	2.9536	1.38287e-28	1.81366e-27
C34H4.1	WBGene00016424	7.74064	2.95245	1.21096e-15	7.04637e-15
C16D9.2	WBGene00004395	7.73264	2.95096	2.90983e-09	9.79603e-09
F35A5.3	WBGene00000033	7.72729	2.94996	1.68159e-18	1.1864e-17
C23H4.4	WBGene00007693	7.71286	2.94727	0.00985114	0.0161912
M05D6.9	WBGene00010881	7.70644	2.94607	0.00465719	0.00801256
F42G9.2	WBGene00000882	7.70212	2.94526	1.64702e-81	1.73352e-79
K06A4.4	WBGene00010594	7.70145	2.94513	9.49423e-14	4.71892e-13
C04G2.1	WBGene00007304	7.69565	2.94404	0.0089497	0.0148027
R07C12.2	WBGene00019932	7.6709	2.9394	9.00061e-35	1.62137e-33
F45E4.8	WBGene00003758	7.664	2.9381	1.43598e-22	1.31461e-21
K03B8.9	WBGene00000951	7.64431	2.93439	4.0601e-08	1.21288e-07
K02E2.8	WBGene00010509	7.63239	2.93214	9.58716e-13	4.40894e-12
C33G8.4	WBGene00016362	7.61686	2.9292	2.02352e-17	1.32798e-16
E03D2.1	WBGene00003751	7.61105	2.9281	5.87326e-46	1.8168e-44
F59D6.3	WBGene00019105	7.59546	2.92514	3.1705e-38	6.82861e-37
T03G6.1	WBGene00020194	7.56904	2.92011	1.84858e-25	2.01538e-24
C55A6.6	WBGene00008335	7.56539	2.91941	0.00039116	0.000774591
C05D9.3	WBGene00015472	7.53592	2.91378	8.27911e-49	2.88048e-47
F13E9.12	WBGene00008761	7.51381	2.90954	0.0370043	0.055095
F52B10.1	WBGene00003776	7.4828	2.90358	1.07847e-76	9.91661e-75
C03F11.2	WBGene00015388	7.47824	2.9027	5.91781e-06	1.43862e-05
K02E10.7	WBGene00019321	7.47032	2.90117	0.000248149	0.000503489
M02H5.1	WBGene00003689	7.43549	2.89443	0.00140402	0.00258769
F39H12.2	WBGene00018213	7.43422	2.89418	0.0418344	0.061748
F28G4.1	WBGene00009226	7.42392	2.89218	0.0014258	0.00262582
K02G10.7	WBGene00000176	7.42061	2.89154	1.19108e-47	3.93151e-46
F13B9.2	WBGene00017420	7.40651	2.88879	6.22619e-06	1.51052e-05
R10E11.5	WBGene00011217	7.39311	2.88618	0.00538627	0.00919976
B0034.1	WBGene00015002	7.39306	2.88617	3.46386e-08	1.04184e-07
C05D9.9	WBGene00015476	7.37637	2.88291	3.54853e-23	3.35886e-22
F58H10.1	WBGene00010291	7.36383	2.88046	4.47981e-43	1.19e-41
R11.2	WBGene00011227	7.36049	2.8798	4.54695e-36	8.96268e-35
K10C2.3	WBGene00019619	7.35549	2.87882	6.29133e-58	3.16173e-56
C27A7.3	WBGene00007755	7.35205	2.87815	6.93636e-06	1.67431e-05
C09D1.1	WBGene00006820	7.31872	2.87159	2.70819e-56	1.27667e-54
F16H6.2	WBGene00008892	7.30712	2.8693	0.0452247	0.0663309
M04C9.4	WBGene00010859	7.30069	2.86803	1.06016e-09	3.7078e-09
K07C5.7	WBGene00010630	7.29137	2.86619	6.25886e-05	0.000136241
C49A9.3	WBGene00016757	7.2895	2.86582	9.60504e-06	2.28487e-05
F35H10.10	WBGene00018073	7.28646	2.86522	2.16603e-76	1.95938e-74
F16F9.2	WBGene00001068	7.26453	2.86087	0.000101584	0.000215354
F35E12.7	WBGene00009431	7.25983	2.85994	7.72301e-15	4.19898e-14
F40F8.4	WBGene00009577	7.259	2.85977	9.47236e-17	5.96388e-16
C54C6.5	WBGene00008287	7.2411	2.85621	0.0114474	0.0186011
B0250.9	WBGene00007126	7.23911	2.85581	2.74093e-05	6.19774e-05
K08E3.1	WBGene00010661	7.23091	2.85418	8.299e-48	2.75563e-46
C28H8.2	WBGene00016193	7.22834	2.85366	0.0452101	0.066321
C50F4.8	WBGene00008233	7.22394	2.85279	1.06931e-16	6.71476e-16
F01D5.1	WBGene00008492	7.21121	2.85024	9.01903e-26	1.00488e-24
F35D11.2	WBGene00004122	7.20767	2.84953	9.83476e-40	2.2515e-38
T05C12.11	WBGene00011473	7.20078	2.84815	0.00167518	0.00306116
C38C3.10	WBGene00045390	7.18178	2.84434	0.0399994	0.0592958
F15E11.15	WBGene00017501	7.17488	2.84296	8.00894e-25	8.39785e-24
C50F2.6	WBGene00001430	7.16909	2.84179	8.01733e-74	6.91598e-72
C49G9.2	WBGene00045474	7.16214	2.84039	0.000226777	0.000462311
C02D4.1	WBGene00007262	7.15731	2.83942	0.00191897	0.00347892
C04H5.8	WBGene00007316	7.15505	2.83896	0.000376192	0.000746717
F14D2.7	WBGene00017455	7.15058	2.83806	5.24145e-07	1.40525e-06
C16C8.2	WBGene00015841	7.1464	2.83722	1.68623e-52	6.89953e-51
R05D7.1	WBGene00011026	7.13444	2.8348	1.62343e-13	7.9046e-13
F31D4.7	WBGene00006687	7.10608	2.82905	0.00587797	0.00998962
B0207.10	WBGene00015033	7.10414	2.82866	0.0398954	0.0591468
F41D9.2	WBGene00018282	7.09503	2.82681	1.4944e-24	1.54757e-23
T05A1.3	WBGene00011454	7.09249	2.82629	0.00173583	0.00316819
F42F12.8	WBGene00009639	7.0873	2.82524	0.00575399	0.00979185
B0365.5	WBGene00007152	7.08344	2.82445	1.08123e-19	8.28118e-19
F28F5.3	WBGene00017904	7.07552	2.82284	4.48037e-67	3.16367e-65
B0554.5	WBGene00015258	7.07317	2.82236	0.000224171	0.000457444
B0393.5	WBGene00007170	7.07244	2.82221	1.01661e-21	8.84706e-21
F54F7.8	WBGene00010068	7.04527	2.81665	0.00462444	0.00796194
C39D10.3	WBGene00016531	7.03369	2.81428	4.95965e-09	1.63096e-08
R90.2	WBGene00011284	7.03226	2.81399	1.22214e-06	3.16994e-06
C14H10.1	WBGene00007591	7.01425	2.81029	3.79945e-53	1.60161e-51
C54D2.1	WBGene00016915	7.01349	2.81013	1.46596e-11	6.08454e-11
F20A1.4	WBGene00017616	7.01057	2.80953	0.0484213	0.0705801
C03C11.2	WBGene00001483	7.00691	2.80878	5.58638e-13	2.61359e-12
F11C7.1	WBGene00017375	7.00135	2.80763	0.0462654	0.06778
C54D2.2	WBGene00016916	6.99687	2.80671	3.64918e-12	1.59909e-11
C55C3.1	WBGene00016951	6.99087	2.80547	1.78461e-06	4.5617e-06
K09C8.9	WBGene00164969	6.99028	2.80535	9.56898e-05	0.000203737
T04C9.4	WBGene00003375	6.98908	2.8051	2.46122e-45	7.27711e-44
F22F4.4	WBGene00017717	6.98804	2.80489	1.48474e-58	7.76474e-57
T05A10.6	WBGene00011463	6.96861	2.80087	0.00103106	0.00193248
K07E8.6	WBGene00019497	6.96181	2.79946	0.0158668	0.0251665
C41H7.7	WBGene00016577	6.96156	2.79941	4.12157e-08	1.23064e-07
C27A7.1	WBGene00007753	6.93237	2.79335	6.20381e-15	3.40508e-14
C08F11.1	WBGene00007450	6.92313	2.79142	0.00063916	0.00123272
C16C10.12	WBGene00007631	6.92223	2.79124	0.000340316	0.000679212
H08J11.2	WBGene00019173	6.91796	2.79035	0.000892974	0.00168763
R06F6.11	WBGene00011072	6.91648	2.79004	1.6558e-13	8.05684e-13
C24F3.6	WBGene00000698	6.91597	2.78993	6.62848e-45	1.91254e-43
M01A8.1	WBGene00010795	6.90322	2.78727	1.17662e-10	4.50381e-10
F54B11.8	WBGene00010031	6.90269	2.78716	0.017562	0.0276612
K07D8.1	WBGene00003497	6.90154	2.78692	5.20056e-70	3.99226e-68
R09B5.8	WBGene00000557	6.89784	2.78614	1.56258e-09	5.39503e-09
R11G10.3	WBGene00044045	6.89156	2.78483	0.0468758	0.0685602
C18D11.1	WBGene00007679	6.88273	2.78298	1.06705e-55	4.97413e-54
F58H1.4	WBGene00010287	6.87569	2.7815	0.000172373	0.00035644
R13A1.8	WBGene00020045	6.87084	2.78049	0.0169647	0.0268061
C15C7.4	WBGene00015790	6.87042	2.7804	3.73661e-11	1.49814e-10
D1086.8	WBGene00008395	6.86013	2.77824	5.36273e-09	1.75833e-08
F52E10.4	WBGene00009935	6.85362	2.77687	9.16398e-11	3.5467e-10
C44H4.2	WBGene00006370	6.843	2.77463	5.35236e-27	6.37067e-26
K01A2.2	WBGene00001391	6.8286	2.77159	1.39313e-05	3.24617e-05
R02F2.6	WBGene00019835	6.8263	2.7711	5.80738e-05	0.00012671
T04B2.3	WBGene00011422	6.82142	2.77007	4.82212e-09	1.5873e-08
F22B8.5	WBGene00006075	6.80566	2.76673	0.0059635	0.0101288
C26F1.5	WBGene00001719	6.78887	2.76317	1.99428e-13	9.64016e-13
F48C1.1	WBGene00018594	6.77695	2.76064	5.69495e-07	1.52245e-06
K11H3.2	WBGene00010779	6.77691	2.76063	8.83997e-10	3.11119e-09
C25F9.6	WBGene00007726	6.77058	2.75928	0.000386796	0.000766402
B0310.6	WBGene00015142	6.75148	2.7552	0.00597924	0.0101514
F09G8.8	WBGene00017322	6.74567	2.75396	1.05965e-10	4.08223e-10
R07A4.3	WBGene00011074	6.7433	2.75346	0.00330666	0.00580295
F32A5.8	WBGene00017971	6.73269	2.75118	2.03624e-08	6.27096e-08
R17.3	WBGene00011269	6.71689	2.74779	3.17235e-11	1.27926e-10
F23B12.4	WBGene00009081	6.71641	2.74769	4.18357e-41	1.03111e-39
C26C6.10	WBGene00077553	6.71412	2.7472	0.0202129	0.0315572
F42F12.7	WBGene00009638	6.71083	2.74649	2.11298e-41	5.26202e-40
F15A4.5	WBGene00008840	6.70878	2.74605	0.00242821	0.00433914
F55H12.4	WBGene00010135	6.691	2.74222	1.75925e-68	1.3027e-66
F44B9.10	WBGene00018411	6.66893	2.73746	0.00662343	0.011176
F55B11.1	WBGene00010083	6.65959	2.73543	1.00646e-19	7.72263e-19
C26F1.1	WBGene00016146	6.65639	2.73474	1.47097e-52	6.04834e-51
F25G6.6	WBGene00003816	6.65023	2.7334	3.73296e-20	2.94675e-19
C28C12.4	WBGene00016180	6.6501	2.73338	3.57326e-05	7.98485e-05
F53F1.5	WBGene00009983	6.64606	2.7325	3.04296e-85	3.77215e-83
F56H9.6	WBGene00044198	6.64238	2.7317	0.00296057	0.00523014
F48A9.3	WBGene00006624	6.63903	2.73097	0.0194437	0.0304472
C53C9.2	WBGene00016898	6.63297	2.72965	1.87139e-45	5.59243e-44
C17H12.8	WBGene00015933	6.63294	2.72965	1.10208e-71	8.90977e-70
F52E4.6	WBGene00006948	6.62877	2.72874	2.98452e-54	1.31783e-52
B0395.2	WBGene00007174	6.61212	2.72511	4.6233e-11	1.84041e-10
F55G11.4	WBGene00010124	6.59561	2.72151	6.75108e-26	7.56221e-25
K03B8.6	WBGene00010524	6.59474	2.72132	4.81171e-18	3.29881e-17
C34G6.6	WBGene00016422	6.58774	2.71978	1.4915e-65	9.94432e-64
D1009.4	WBGene00003752	6.5856	2.71931	1.73455e-35	3.29487e-34
F42F12.9	WBGene00009640	6.58425	2.71902	2.37676e-26	2.72433e-25
C34F6.1	WBGene00007938	6.58345	2.71884	2.14053e-21	1.82578e-20
F47G4.3	WBGene00009824	6.57519	2.71703	1.224e-11	5.11069e-11
B0334.1	WBGene00007142	6.57346	2.71665	2.35085e-82	2.6582e-80
T05C1.3	WBGene00020250	6.57249	2.71644	1.90448e-09	6.51635e-09
F42G10.1	WBGene00009645	6.55845	2.71335	1.51755e-19	1.15019e-18
C04E6.8	WBGene00015424	6.54351	2.71006	0.0263999	0.0403952
T01G5.2	WBGene00011340	6.53906	2.70908	5.03804e-09	1.65447e-08
R10E4.7	WBGene00011203	6.53785	2.70882	1.34753e-15	7.81661e-15
R03E9.2	WBGene00019843	6.53466	2.70811	2.33616e-10	8.67441e-10
K03B4.4	WBGene00019355	6.52934	2.70694	0.000211991	0.000434072
F34D10.9	WBGene00045484	6.52889	2.70684	3.87105e-09	1.28536e-08
F23D12.6	WBGene00009090	6.52875	2.70681	0.00158558	0.00290669
T03G11.8	WBGene00006983	6.50873	2.70238	4.38275e-06	1.07782e-05
F25H8.6	WBGene00009133	6.50767	2.70214	1.28646e-35	2.46891e-34
B0336.11	WBGene00015148	6.50714	2.70202	5.31624e-19	3.87826e-18
B0286.5	WBGene00001438	6.50674	2.70193	1.42501e-21	1.22799e-20
F54G8.4	WBGene00003597	6.50303	2.70111	3.65186e-25	3.90006e-24
K02E7.6	WBGene00019311	6.50293	2.70109	1.99333e-08	6.14901e-08
F37B4.2	WBGene00002055	6.49896	2.70021	2.08146e-64	1.31446e-62
C50D2.4	WBGene00000644	6.4966	2.69968	1.75137e-09	6.01955e-09
C28H8.11	WBGene00016201	6.49285	2.69885	2.25967e-53	9.59786e-52
F53F4.5	WBGene00001479	6.47823	2.6956	3.14842e-45	9.22746e-44
F54B11.10	WBGene00010033	6.47272	2.69437	0.0265364	0.0406004
F15D3.4	WBGene00008854	6.46677	2.69304	5.34787e-14	2.71531e-13
F43C1.5	WBGene00009649	6.4659	2.69285	5.4203e-06	1.32248e-05
F11C7.2	WBGene00017376	6.45883	2.69127	5.68498e-05	0.000124176
C17E7.13	WBGene00015906	6.45688	2.69084	0.0036803	0.006429
C18E3.1	WBGene00015970	6.4559	2.69062	5.7768e-08	1.70112e-07
F49E10.2	WBGene00018640	6.43951	2.68695	1.79695e-35	3.4018e-34
F44E5.4	WBGene00009691	6.43895	2.68683	1.574e-10	5.95408e-10
C45G9.6	WBGene00016677	6.43068	2.68497	1.26156e-06	3.26917e-06
F35C12.3	WBGene00009408	6.42788	2.68434	3.1491e-06	7.84814e-06
R13D11.3	WBGene00020057	6.42454	2.68359	5.76184e-05	0.000125782
K10D11.5	WBGene00010749	6.42388	2.68345	2.60668e-15	1.47524e-14
F28F9.3	WBGene00017907	6.41913	2.68238	0.000689851	0.00132423
C25D7.4	WBGene00007716	6.41678	2.68185	0.00350067	0.00612608
DY3.5	WBGene00004115	6.40477	2.67915	1.33793e-23	1.30784e-22
C32E12.4	WBGene00016330	6.40314	2.67878	1.15413e-14	6.18259e-14
C33D3.3	WBGene00007894	6.39831	2.67769	0.000238523	0.000484898
F11F1.6	WBGene00003249	6.39407	2.67673	7.77966e-06	1.86763e-05
F08G12.8	WBGene00008589	6.39406	2.67673	0.00871643	0.0144482
F58H1.7	WBGene00010290	6.38894	2.67558	7.07746e-09	2.29049e-08
C16D2.2	WBGene00195143	6.37555	2.67255	0.00842612	0.0140003
F54C1.1	WBGene00018789	6.37476	2.67237	0.00366511	0.00640314
T02B11.7	WBGene00003550	6.37421	2.67225	0.0115217	0.0187091
H12D21.9	WBGene00010385	6.37077	2.67147	6.71764e-05	0.000145772
C09D1.2	WBGene00015631	6.36705	2.67062	0.0341782	0.0512842
K07C6.11	WBGene00005959	6.36627	2.67045	0.0235569	0.0363609
R02F11.1	WBGene00019839	6.36554	2.67028	2.53444e-15	1.43581e-14
C44H4.3	WBGene00006366	6.34774	2.66624	2.35413e-47	7.73994e-46
M02D8.2	WBGene00019728	6.34283	2.66513	1.16575e-10	4.46527e-10
C01B12.3	WBGene00015286	6.33935	2.66433	0.000606044	0.00117128
K11H12.4	WBGene00019660	6.33804	2.66404	5.35272e-20	4.17417e-19
C47D2.2	WBGene00000391	6.33592	2.66355	2.19912e-15	1.25349e-14
F19H8.5	WBGene00008965	6.33409	2.66314	6.03691e-06	1.46651e-05
F30F8.2	WBGene00009271	6.3294	2.66207	2.6116e-12	1.15714e-11
C36E6.3	WBGene00003369	6.32406	2.66085	1.06338e-69	8.08897e-68
K02B7.4	WBGene00175026	6.31256	2.65823	1.28057e-08	4.03509e-08
C52B9.1	WBGene00000510	6.31149	2.65798	9.82148e-12	4.15371e-11
F15E11.12	WBGene00017498	6.30756	2.65708	2.78601e-07	7.6722e-07
C01G12.3	WBGene00007244	6.30711	2.65698	9.30973e-16	5.46469e-15
C12D5.8	WBGene00003684	6.29965	2.65527	0.0109307	0.0178204
F46B6.8	WBGene00009773	6.29543	2.6543	3.26736e-05	7.33555e-05
F25E5.2	WBGene00017783	6.29512	2.65423	0.000331702	0.00066289
F42F12.1	WBGene00009634	6.29224	2.65357	3.62147e-20	2.86144e-19
F19G12.10	WBGene00195186	6.29139	2.65338	0.0248021	0.0381317
K05F1.10	WBGene00019411	6.28804	2.65261	2.41889e-07	6.70644e-07
M02G9.1	WBGene00010830	6.28795	2.65259	9.92905e-40	2.26998e-38
F44B9.2	WBGene00018407	6.28534	2.65199	2.57469e-26	2.94716e-25
F22E12.3	WBGene00009060	6.26629	2.64761	0.000152463	0.000317094
C12D8.17	WBGene00007544	6.26456	2.64721	2.07506e-07	5.79059e-07
F25G6.7	WBGene00017798	6.2583	2.64577	1.15685e-07	3.30939e-07
F54E2.3	WBGene00004130	6.24778	2.64334	2.01972e-95	3.18869e-93
B0222.11	WBGene00044582	6.24664	2.64308	0.0101615	0.0166669
C23H4.7	WBGene00007695	6.24208	2.64203	3.02692e-08	9.16179e-08
F45G2.1	WBGene00003520	6.23833	2.64116	0.00184402	0.00335322
F59C6.8	WBGene00010327	6.23225	2.63975	0.000282199	0.000568919
R13A5.10	WBGene00020052	6.2132	2.63534	4.61392e-09	1.52176e-08
F56B6.4	WBGene00006863	6.20825	2.63419	7.20387e-93	1.0764e-90
F44E5.5	WBGene00009692	6.20347	2.63307	2.99071e-10	1.09782e-09
C18H7.11	WBGene00044457	6.19219	2.63045	2.34766e-09	7.96733e-09
F28D1.9	WBGene00009218	6.19111	2.6302	6.31618e-45	1.82558e-43
F09D12.2	WBGene00017281	6.18979	2.62989	0.00233903	0.00419322
F19C7.5	WBGene00017595	6.18548	2.62889	0.0349273	0.0523092
F56B6.6	WBGene00018937	6.17851	2.62726	0.0151755	0.0241616
AC3.7	WBGene00007072	6.17699	2.6269	1.81168e-24	1.86231e-23
K02E2.11	WBGene00185118	6.17471	2.62637	0.0273542	0.0417558
F57C12.2	WBGene00019014	6.15655	2.62212	1.46654e-05	3.40821e-05
C33F10.5	WBGene00016354	6.15461	2.62167	2.6763e-21	2.26316e-20
C35A11.1	WBGene00016428	6.14494	2.6194	0.00347241	0.00607918
K04G2.12	WBGene00077768	6.13822	2.61782	0.0249523	0.038352
F15G9.1	WBGene00008865	6.13668	2.61746	1.44977e-65	9.70478e-64
C24F3.3	WBGene00003531	6.12982	2.61585	0.0277061	0.0422624
D2096.3	WBGene00017071	6.12694	2.61517	4.18236e-46	1.30096e-44
F42E11.4	WBGene00006584	6.1263	2.61502	1.87758e-46	5.96228e-45
F38B6.1	WBGene00018171	6.11398	2.61211	0.000695725	0.0013349
F07H5.7	WBGene00008558	6.11376	2.61206	0.00236494	0.0042374
F54E4.4	WBGene00010060	6.10689	2.61044	0.000106261	0.0002247
C09F9.2	WBGene00007479	6.1062	2.61028	1.72854e-25	1.8919e-24
H20E11.2	WBGene00019214	6.0935	2.60727	0.0286854	0.0435973
C03G6.3	WBGene00005602	6.08783	2.60593	0.00105538	0.00197559
R09H10.4	WBGene00004228	6.08687	2.6057	5.49332e-33	9.10205e-32
C15C6.1	WBGene00007600	6.0851	2.60528	4.28194e-23	4.03254e-22
C26D10.5	WBGene00001159	6.0729	2.60239	5.04938e-15	2.79806e-14
C41C4.5	WBGene00006832	6.07076	2.60188	1.79848e-09	6.17005e-09
T05D4.4	WBGene00011477	6.06921	2.60151	2.11897e-45	6.30978e-44
K08D10.10	WBGene00019533	6.05016	2.59697	2.97447e-07	8.16965e-07
F47G9.3	WBGene00009830	6.04937	2.59678	1.1374e-09	3.96551e-09
K07F5.8	WBGene00010636	6.04908	2.59672	0.000103101	0.000218377
F48G7.8	WBGene00018619	6.04841	2.59656	0.0353218	0.0528182
C07A9.6	WBGene00007402	6.04331	2.59534	1.03531e-10	3.99124e-10
C49A9.5	WBGene00016759	6.03932	2.59439	8.05914e-05	0.000173377
C29F9.6	WBGene00016221	6.03284	2.59284	0.00420381	0.0072729
C25F6.8	WBGene00044569	6.03143	2.5925	0.0175904	0.0277007
C54G7.3	WBGene00002983	6.02543	2.59106	2.73197e-34	4.82273e-33
M04B2.5	WBGene00006678	6.02036	2.58985	7.33256e-07	1.94009e-06
B0252.1	WBGene00015087	6.01926	2.58959	0.00113773	0.00212144
F18F11.3	WBGene00017576	6.01788	2.58925	4.09489e-08	1.22306e-07
F47B7.7	WBGene00018538	5.99049	2.58267	2.25189e-15	1.28182e-14
C15C8.1	WBGene00007604	5.98258	2.58077	4.55637e-15	2.53578e-14
F14D12.5	WBGene00017464	5.98237	2.58072	1.2792e-07	3.6463e-07
K09C8.5	WBGene00004257	5.97591	2.57916	4.7576e-08	1.41293e-07
F52H3.1	WBGene00002497	5.97043	2.57783	4.59727e-21	3.84101e-20
R08E5.3	WBGene00019963	5.97039	2.57782	7.9051e-35	1.42556e-33
F21A3.8	WBGene00044186	5.96874	2.57743	0.0320238	0.0482592
C53C11.5	WBGene00044770	5.96525	2.57658	0.00135689	0.00250497
C17F4.2	WBGene00015910	5.96463	2.57643	0.000618838	0.00119518
C01C4.1	WBGene00003739	5.95713	2.57462	2.73307e-06	6.8547e-06
F09B9.4	WBGene00008603	5.95647	2.57446	4.80708e-32	7.56076e-31
C27C7.4	WBGene00003663	5.95279	2.57357	0.0137194	0.0220086
F16B4.4	WBGene00017506	5.94872	2.57258	2.24974e-65	1.49402e-63
C11D9.1	WBGene00015704	5.94117	2.57075	1.12534e-06	2.92885e-06
F01D5.3	WBGene00008494	5.9369	2.56971	2.90168e-07	7.97429e-07
C08D8.2	WBGene00006582	5.9323	2.56859	2.86515e-15	1.61496e-14
C34E11.3	WBGene00007936	5.93216	2.56856	2.43851e-07	6.75636e-07
F52B11.3	WBGene00009926	5.90525	2.562	2.54531e-64	1.59535e-62
C36C5.5	WBGene00016474	5.88466	2.55696	8.06862e-21	6.65821e-20
F07C6.3	WBGene00008554	5.88131	2.55614	8.45357e-09	2.71068e-08
K09E10.2	WBGene00019580	5.86823	2.55292	0.00136124	0.00251218
B0563.7	WBGene00015264	5.86756	2.55276	0.00168698	0.00308238
F19H8.2	WBGene00008963	5.86697	2.55261	7.75386e-19	5.58111e-18
R07G3.2	WBGene00019939	5.86255	2.55153	0.00277692	0.00492338
C03A3.3	WBGene00007268	5.8539	2.5494	0.00161132	0.00295092
F22E12.2	WBGene00009059	5.85354	2.54931	2.13422e-12	9.54466e-12
F13D2.3	WBGene00008737	5.84042	2.54607	0.0215017	0.0334353
K01C8.8	WBGene00010460	5.83701	2.54523	0.00982315	0.0161515
C03G5.11	WBGene00044339	5.81841	2.54063	7.93034e-19	5.70323e-18
C37H5.9	WBGene00003528	5.81779	2.54047	9.88416e-13	4.54177e-12
B0412.1	WBGene00000895	5.81777	2.54047	0.00043983	0.000865743
R02E4.2	WBGene00044021	5.81657	2.54017	0.00397297	0.00690279
F34H10.4	WBGene00009381	5.79316	2.53435	0.00682084	0.011487
R05C11.1	WBGene00019873	5.78952	2.53344	0.0161076	0.0255289
C54E10.2	WBGene00008307	5.78747	2.53293	0.0170816	0.0269757
B0212.5	WBGene00003889	5.78555	2.53245	8.51988e-05	0.000182608
B0212.1	WBGene00015035	5.78116	2.53136	0.00690456	0.0116163
B0303.11	WBGene00015131	5.77471	2.52975	4.65253e-25	4.9435e-24
T03G11.1	WBGene00004145	5.77276	2.52926	5.38631e-13	2.5221e-12
B0511.11	WBGene00015236	5.7695	2.52845	7.65894e-12	3.26887e-11
C55A6.12	WBGene00044019	5.75688	2.52529	1.01901e-59	5.5188e-58
F55A11.5	WBGene00010078	5.74893	2.52329	0.0117005	0.018981
C09F9.3	WBGene00007480	5.74463	2.52221	4.54004e-08	1.35167e-07
F23H11.6	WBGene00017761	5.73562	2.51995	0.00758013	0.012679
F43C9.1	WBGene00018375	5.73398	2.51954	0.000615869	0.00118959
F16F9.3	WBGene00017514	5.72154	2.5164	0.000990705	0.0018616
F27B10.1	WBGene00017850	5.71889	2.51574	2.63454e-08	8.01764e-08
F07A5.7	WBGene00006754	5.71883	2.51572	1.13896e-135	3.40367e-133
T01E8.8	WBGene00011335	5.71077	2.51369	5.06798e-16	3.02902e-15
C30G12.2	WBGene00016274	5.69795	2.51044	1.22981e-53	5.27716e-52
F20D1.8	WBGene00008978	5.69543	2.5098	0.00160654	0.00294313
C03G5.2	WBGene00015392	5.69439	2.50954	2.81041e-10	1.03504e-09
B0252.8	WBGene00044615	5.68306	2.50667	1.3297e-05	3.10703e-05
F14D7.12	WBGene00045331	5.68139	2.50624	0.0197768	0.0309341
F46C8.6	WBGene00001069	5.6775	2.50526	1.24242e-31	1.91807e-30
C35A5.10	WBGene00044016	5.67082	2.50356	6.1771e-05	0.000134531
M01G12.14	WBGene00010825	5.66563	2.50224	0.00232359	0.00416776
C06G8.1	WBGene00007384	5.66231	2.50139	4.97489e-18	3.4051e-17
C54E4.2	WBGene00016918	5.66043	2.50091	5.50429e-43	1.45291e-41
F13B6.3	WBGene00017418	5.65753	2.50017	3.29102e-27	3.95371e-26
F35A5.1	WBGene00018024	5.65314	2.49905	4.58342e-29	6.22089e-28
C41D7.2	WBGene00004218	5.65185	2.49872	1.28912e-06	3.33697e-06
K08D10.9	WBGene00019532	5.64433	2.4968	0.00906606	0.0149847
C15H9.1	WBGene00003778	5.64139	2.49605	6.28838e-05	0.000136777
C06E1.3	WBGene00015519	5.63287	2.49387	1.60666e-22	1.46446e-21
K07A3.2	WBGene00004226	5.63211	2.49368	3.17806e-21	2.68204e-20
F36D1.7	WBGene00009466	5.63207	2.49366	0.000474065	0.000928897
C04G6.1	WBGene00003402	5.63161	2.49355	1.63917e-10	6.19081e-10
F08G2.8	WBGene00008579	5.63038	2.49323	1.04908e-06	2.73934e-06
F01G10.10	WBGene00008512	5.63038	2.49323	6.52729e-14	3.2892e-13
C36B7.5	WBGene00016468	5.62846	2.49274	5.33539e-09	1.7504e-08
K02E11.7	WBGene00010516	5.62727	2.49243	3.75413e-08	1.12611e-07
M01D7.5	WBGene00003750	5.62629	2.49218	3.02041e-24	3.05233e-23
T02D1.4	WBGene00011371	5.62096	2.49082	0.0370816	0.0551953
C33D9.3	WBGene00007898	5.61055	2.48814	5.54819e-27	6.59438e-26
C04E12.5	WBGene00015435	5.60716	2.48727	0.0421169	0.0621212
T04C12.7	WBGene00011429	5.60371	2.48638	0.00215687	0.0038858
K08E7.8	WBGene00010675	5.59314	2.48366	1.13765e-05	2.68036e-05
C54D10.3	WBGene00008298	5.59236	2.48346	5.67561e-29	7.62902e-28
F35B12.7	WBGene00003762	5.58514	2.48159	1.5702e-44	4.40894e-43
C08F8.7	WBGene00004309	5.56744	2.47701	0.00919426	0.0151831
K07C5.9	WBGene00010632	5.56225	2.47567	0.0110726	0.0180376
F54D1.6	WBGene00010047	5.56036	2.47518	3.08245e-33	5.14819e-32
F23B2.11	WBGene00003958	5.55952	2.47496	6.2987e-60	3.44473e-58
JC8.12	WBGene00010442	5.55657	2.4742	5.86913e-05	0.000128007
F38H4.5	WBGene00009549	5.55632	2.47413	0.00199244	0.00360509
F58B6.2	WBGene00019030	5.54694	2.47169	7.18177e-43	1.88973e-41
F27E5.4	WBGene00004017	5.53669	2.46902	1.14586e-21	9.94084e-21
K02D3.2	WBGene00010505	5.52954	2.46716	0.0023888	0.00427556
T01B7.8	WBGene00011313	5.50959	2.46194	0.0268833	0.0411052
F19H6.1	WBGene00008956	5.50614	2.46104	4.8544e-17	3.10901e-16
C25A1.2	WBGene00001442	5.5056	2.4609	0.0116399	0.0188882
C08F1.5	WBGene00015609	5.50343	2.46033	3.49926e-08	1.05173e-07
F54E2.4	WBGene00043357	5.49912	2.4592	0.00263165	0.0046812
C48D1.3	WBGene00000501	5.49822	2.45896	0.00271855	0.00482603
C03G5.7	WBGene00001448	5.49708	2.45867	3.96739e-18	2.73453e-17
R04E5.10	WBGene00002057	5.48166	2.45461	1.60356e-21	1.37689e-20
C39B10.7	WBGene00164973	5.47703	2.45339	0.000191447	0.000394177
F09E8.6	WBGene00003533	5.46672	2.45068	4.94511e-15	2.74391e-14
F49A5.2	WBGene00009854	5.46531	2.4503	0.012665	0.0204425
K08D12.8	WBGene00195004	5.46478	2.45016	1.51102e-05	3.50573e-05
F53A9.7	WBGene00018730	5.46386	2.44992	1.72485e-07	4.84562e-07
C23H3.2	WBGene00016018	5.44538	2.44503	1.18878e-61	6.93181e-60
C35A5.5	WBGene00007949	5.44237	2.44423	0.00275074	0.00487903
T01G5.1	WBGene00011339	5.44139	2.44397	1.88339e-10	7.07647e-10
E01A2.3	WBGene00003029	5.43629	2.44262	3.38728e-05	7.5885e-05
F39C12.4	WBGene00044568	5.43033	2.44104	0.0108034	0.0176385
H38K22.5	WBGene00001631	5.41822	2.43782	3.25588e-68	2.38979e-66
H03G16.5	WBGene00010361	5.41818	2.43781	0.00376167	0.00656155
F14F9.4	WBGene00017467	5.41009	2.43565	1.79536e-05	4.13734e-05
C50E3.6	WBGene00016817	5.3988	2.43264	1.45189e-07	4.10776e-07
F02D8.5	WBGene00008522	5.3925	2.43095	0.000770631	0.00146835
F46E10.11	WBGene00018492	5.39112	2.43059	0.0228927	0.0354338
F26A1.15	WBGene00044603	5.39065	2.43046	1.9008e-05	4.37249e-05
K09D9.2	WBGene00019565	5.38961	2.43018	3.41412e-10	1.24831e-09
F22D6.15	WBGene00009056	5.38156	2.42802	4.41231e-05	9.75559e-05
R06A4.10	WBGene00000059	5.37831	2.42715	0.00671005	0.0113153
F01D5.8	WBGene00008498	5.36663	2.42402	7.7619e-15	4.21875e-14
F11C7.3	WBGene00006886	5.35822	2.42175	6.75435e-15	3.6891e-14
F30H5.3	WBGene00017937	5.34942	2.41938	2.20799e-57	1.0836e-55
F22E5.8	WBGene00017707	5.3482	2.41905	0.0455721	0.0668229
F11E6.8	WBGene00008711	5.32655	2.4132	1.26906e-10	4.84327e-10
F25F8.2	WBGene00001592	5.32369	2.41243	9.40912e-25	9.82293e-24
C06H5.1	WBGene00007392	5.32347	2.41237	0.000144716	0.000301559
R12A1.3	WBGene00020017	5.31521	2.41013	3.19917e-29	4.36333e-28
F15A8.5	WBGene00001052	5.31047	2.40884	3.65851e-05	8.16443e-05
K05B2.4	WBGene00019404	5.30832	2.40826	0.00351541	0.00615124
K01D12.2	WBGene00010462	5.30559	2.40751	0.000105805	0.000223792
C05D10.4	WBGene00015480	5.3011	2.40629	2.99606e-24	3.02955e-23
F14F11.2	WBGene00008820	5.29027	2.40334	9.71869e-13	4.46819e-12
R03D7.6	WBGene00001753	5.28652	2.40232	2.00021e-24	2.05233e-23
F41G4.3	WBGene00006067	5.28542	2.40202	2.27859e-08	6.98008e-08
F41D9.5	WBGene00018283	5.27435	2.39899	0.0124268	0.0200852
R06C7.10	WBGene00002348	5.26948	2.39766	5.02032e-67	3.53005e-65
C44F1.5	WBGene00000070	5.26358	2.39604	1.66011e-13	8.0738e-13
R160.3	WBGene00020120	5.26198	2.39561	7.95869e-06	1.90869e-05
B0218.1	WBGene00015047	5.25924	2.39485	1.83687e-11	7.55097e-11
C29E4.1	WBGene00000665	5.25547	2.39382	0.000204728	0.000419868
C03G5.8	WBGene00023477	5.24904	2.39205	2.96688e-18	2.06131e-17
F07F6.7	WBGene00017219	5.24795	2.39175	0.00342824	0.00600813
F33D4.3	WBGene00001456	5.24547	2.39107	3.52605e-09	1.17828e-08
C55A6.7	WBGene00008336	5.24209	2.39014	1.34765e-06	3.48039e-06
C15F1.1	WBGene00015794	5.23889	2.38926	4.92337e-35	9.01451e-34
F45D3.3	WBGene00009723	5.23794	2.389	1.84499e-49	6.65431e-48
F23C8.8	WBGene00017737	5.23766	2.38892	1.28852e-06	3.33593e-06
M01H9.5	WBGene00019721	5.23139	2.3872	0.0078379	0.0130827
K11D12.4	WBGene00019644	5.23013	2.38685	1.80066e-14	9.47613e-14
K04H4.1	WBGene00001263	5.22809	2.38628	7.53978e-87	9.85768e-85
K11E4.1	WBGene00010773	5.22276	2.38481	0.0048364	0.0083021
C15C7.5	WBGene00015791	5.21914	2.38381	3.3181e-48	1.11503e-46
F01G12.5	WBGene00002280	5.21567	2.38285	1.16322e-91	1.70759e-89
F11D5.7	WBGene00043980	5.21187	2.3818	0.000853912	0.00161801
K09E2.3	WBGene00019572	5.19814	2.378	1.62002e-45	4.8586e-44
M04G7.1	WBGene00019772	5.19523	2.37719	4.80594e-12	2.08469e-11
F38B7.2	WBGene00009533	5.19221	2.37635	1.11605e-11	4.68801e-11
F17C8.4	WBGene00004311	5.18932	2.37555	2.19601e-34	3.88479e-33
C13F10.1	WBGene00015741	5.18636	2.37472	3.38697e-11	1.36252e-10
K11D12.9	WBGene00019649	5.18351	2.37393	6.68435e-05	0.000145088
F17A9.4	WBGene00017536	5.1805	2.37309	7.10703e-33	1.16833e-31
C06E7.2	WBGene00015539	5.17414	2.37132	1.01782e-07	2.92767e-07
C36H8.3	WBGene00001452	5.16017	2.36742	1.61663e-20	1.30697e-19
F49D11.8	WBGene00000780	5.15593	2.36623	2.44027e-43	6.55505e-42
C54A12.1	WBGene00016908	5.1554	2.36608	1.0994e-08	3.48786e-08
F47F2.1	WBGene00018569	5.15143	2.36497	3.82307e-10	1.38994e-09
H24G06.1	WBGene00019237	5.14651	2.3636	1.52825e-42	3.93467e-41
T03F6.4	WBGene00011400	5.14585	2.36341	5.84203e-08	1.71912e-07
F58G1.6	WBGene00010268	5.14537	2.36327	3.28832e-17	2.13212e-16
K02C4.4	WBGene00003089	5.14219	2.36238	1.70022e-11	7.01509e-11
F38B2.1	WBGene00002050	5.13931	2.36157	2.15551e-48	7.31694e-47
F35C8.2	WBGene00018035	5.13783	2.36116	0.00109005	0.00203708
B0416.1	WBGene00015177	5.1332	2.35986	9.90638e-16	5.80067e-15
C50D2.2	WBGene00016806	5.13291	2.35978	4.38661e-05	9.70261e-05
C09C7.1	WBGene00006981	5.12676	2.35805	0.00155083	0.00284668
F56F4.5	WBGene00003878	5.1228	2.35693	2.04721e-11	8.38269e-11
K11D12.8	WBGene00019648	5.12245	2.35683	0.0166732	0.0263605
M7.3	WBGene00000246	5.1159	2.35499	0.000287977	0.000580008
C49C3.1	WBGene00004908	5.11099	2.3536	1.39503e-15	8.07536e-15
E03D2.2	WBGene00003747	5.10037	2.3506	1.74906e-23	1.69684e-22
F13A7.11	WBGene00008726	5.09718	2.3497	0.000168552	0.000348883
F30A10.7	WBGene00009265	5.09132	2.34804	0.000297524	0.000598014
D2092.4	WBGene00017065	5.09018	2.34772	1.39471e-53	5.96942e-52
M01G12.9	WBGene00010822	5.08142	2.34523	1.18334e-07	3.38227e-07
K01A6.7	WBGene00045096	5.07689	2.34395	0.0414263	0.0612104
F53A9.10	WBGene00006587	5.07644	2.34382	3.68802e-85	4.53817e-83
EGAP1.3	WBGene00006987	5.07524	2.34348	5.75603e-07	1.53755e-06
F09E8.7	WBGene00002974	5.07112	2.34231	1.05355e-07	3.02629e-07
C14B9.1	WBGene00002011	5.06873	2.34163	1.81605e-28	2.36511e-27
R10E8.6	WBGene00011212	5.06823	2.34148	7.60003e-09	2.45385e-08
C05E11.8	WBGene00001455	5.0659	2.34082	2.87906e-11	1.16492e-10
F08A8.2	WBGene00008565	5.06585	2.34081	8.07982e-24	7.98676e-23
C46C11.3	WBGene00016706	5.06539	2.34067	8.53693e-06	2.04035e-05
C29F5.1	WBGene00016210	5.06055	2.33929	3.71214e-30	5.30057e-29
F23B2.5	WBGene00001444	5.05793	2.33855	3.51159e-20	2.77987e-19
C54D10.1	WBGene00008296	5.05783	2.33852	1.28844e-13	6.32877e-13
F28H7.8	WBGene00009241	5.05648	2.33813	4.93903e-06	1.20875e-05
F42A10.7	WBGene00018343	5.05016	2.33633	2.48093e-24	2.52085e-23
C25F6.3	WBGene00016103	5.04784	2.33567	1.46133e-57	7.21399e-56
K02E11.3	WBGene00010512	5.04555	2.33501	0.000566289	0.00109927
M02F4.8	WBGene00000175	5.04323	2.33435	1.14351e-67	8.17805e-66
M02D8.1	WBGene00019727	5.04319	2.33434	1.05803e-49	3.87442e-48
K08E4.7	WBGene00045036	5.04174	2.33392	8.2966e-06	1.98518e-05
F47B10.2	WBGene00009813	5.03727	2.33264	2.66603e-43	7.12715e-42
F57G8.5	WBGene00010214	5.0337	2.33162	4.93325e-07	1.3273e-06
B0228.1	WBGene00015059	5.02695	2.32968	9.11958e-05	0.000194788
F01G10.6	WBGene00008509	5.02291	2.32852	0.0208653	0.0325122
F10C1.7	WBGene00002054	5.01464	2.32615	3.9888e-73	3.38845e-71
C46G7.4	WBGene00004112	5.01441	2.32608	1.19085e-56	5.66163e-55
R07E3.1	WBGene00011102	5.01243	2.32551	2.7489e-44	7.67994e-43
F47B7.1	WBGene00018532	5.00984	2.32476	3.74468e-54	1.6405e-52
C54E10.5	WBGene00008309	5.00856	2.3244	0.00085354	0.00161748
D1069.2	WBGene00000778	5.00649	2.3238	2.06218e-10	7.71877e-10
F07D10.1	WBGene00004423	5.00458	2.32325	1.08811e-54	4.92149e-53

## Sheet: < -5 FC Downreg 20ug mL cholest
GeneID	WormBase Gene ID	Public Name	Fold change (20 vs 5ug/mL)	log2(FC)	P-value	P-adj
H27M09.4	WBGene00000635	dpy-14	-418.103	-8.70772	6.39041e-22	5.6554e-21
C27A7.8	WBGene00007758	C27A7.8	-126.561	-6.98369	2.55416e-09	8.63862e-09
T05B4.11	WBGene00020242	phat-5	-119.985	-6.90671	3.6613e-08	1.09924e-07
F22B5.3	WBGene00009041	cut-3	-112.713	-6.81651	1.40224e-29	1.95881e-28
C25B8.4	WBGene00016088	clec-266	-96.5066	-6.59256	1.01541e-36	2.06475e-35
R02C2.1	WBGene00019814	R02C2.1	-93.5012	-6.54691	1.5834e-07	4.46473e-07
C52D10.7	WBGene00004815	skr-9	-85.458	-6.41714	5.51362e-07	1.47585e-06
T05D4.2	WBGene00011475	T05D4.2	-78.5341	-6.29525	5.96848e-07	1.59277e-06
F19F10.5	WBGene00017601	ets-7	-74.8369	-6.22568	4.48905e-07	1.21285e-06
F56D5.1	WBGene00000695	col-121	-70.7195	-6.14404	8.79295e-07	2.31315e-06
F14B6.3	WBGene00008784	F14B6.3	-66.1534	-6.04774	3.34803e-06	8.32036e-06
C24H11.3	WBGene00006557	tbx-38	-62.3007	-5.96118	7.31884e-06	1.76225e-05
M01D1.8	WBGene00019703	fbxb-41	-57.5045	-5.8456	3.76971e-09	1.2527e-08
F54E7.5	WBGene00018828	sdz-21	-56.6468	-5.82392	2.67882e-12	1.1863e-11
C32B5.16	WBGene00016309	sdz-4	-53.4943	-5.74131	1.34148e-05	3.13237e-05
C34E10.7	WBGene00000561	cnd-1	-51.9879	-5.7001	1.0713e-05	2.53186e-05
K05F6.7	WBGene00019418	fbxb-54	-49.0024	-5.61478	2.7232e-05	6.1593e-05
F58E1.3	WBGene00019035	fbxb-26	-46.6827	-5.54482	3.88413e-05	8.64489e-05
T04B8.3	WBGene00020205	arrd-1	-44.9073	-5.48888	7.63629e-20	5.90542e-19
C43D7.5	WBGene00008068	sdz-6	-42.0402	-5.3937	8.66914e-05	0.000185593
F12E12.4	WBGene00017405	bath-31	-38.4142	-5.26357	7.45201e-05	0.000160832
T02G5.1	WBGene00020161	T02G5.1	-36.6862	-5.19716	0.000302087	0.000606676
F22E5.20	WBGene00017713	F22E5.20	-36.3658	-5.18451	0.000217905	0.000445526
C08F1.6	WBGene00015610	C08F1.6	-35.8902	-5.16552	9.08829e-07	2.38651e-06
M01E5.6	WBGene00010808	sepa-1	-35.4563	-5.14797	4.82418e-23	4.53555e-22
C29A12.2	WBGene00007798	C29A12.2	-35.3228	-5.14253	0.00024448	0.000496405
F29A7.2	WBGene00017912	fbxb-107	-34.163	-5.09436	0.000293202	0.000589965
R11.4	WBGene00011229	R11.4	-33.8884	-5.08272	2.04971e-17	1.34464e-16
F26D10.12	WBGene00009156	clec-196	-32.6627	-5.02957	1.85989e-12	8.37149e-12
R52.10	WBGene00020081	sdz-29	-31.7789	-4.99	0.000689074	0.00132289
F19C7.3	WBGene00017593	F19C7.3	-30.7705	-4.94348	0.000581584	0.001127
R17.1	WBGene00011267	fbxb-85	-30.6351	-4.93711	0.00110162	0.00205777
F23F12.9	WBGene00017755	zip-8	-29.3796	-4.87675	1.04291e-07	2.99779e-07
K05F6.3	WBGene00019414	fbxb-51	-28.4999	-4.83288	0.000942699	0.00177598
F44F1.6	WBGene00009698	F44F1.6	-27.7011	-4.79187	6.7061e-06	1.62083e-05
F34D6.1	WBGene00018021	F34D6.1	-27.3327	-4.77255	0.00109802	0.00205151
F44F1.7	WBGene00009699	vet-6	-26.4892	-4.72733	1.46852e-25	1.61575e-24
C18A3.8	WBGene00001958	hlh-14	-25.7381	-4.68583	2.53779e-12	1.12563e-11
C03E10.6	WBGene00007283	clec-222	-25.7028	-4.68385	2.93929e-36	5.835e-35
M01D1.9	WBGene00019704	fbxb-40	-25.0284	-4.64549	0.00183578	0.00333895
C52E2.1	WBGene00016880	fbxb-95	-24.9193	-4.63919	0.00110491	0.00206322
F56F4.8	WBGene00045498	F56F4.8	-24.9192	-4.63918	0.00116226	0.00216476
F35C8.8	WBGene00018038	F35C8.8	-24.8988	-4.638	0.0011792	0.00219387
F54D8.1	WBGene00018799	dpy-17	-24.8519	-4.63528	1.02377e-19	7.85187e-19
C44C10.8	WBGene00001981	hnd-1	-24.8385	-4.63451	6.03662e-07	1.61018e-06
C29F7.4	WBGene00001435	fkh-3	-24.2503	-4.59993	3.95512e-17	2.54769e-16
F19F10.1	WBGene00017598	F19F10.1	-23.8699	-4.57712	1.52754e-06	3.93041e-06
EEED8.15	WBGene00017143	EEED8.15	-23.8686	-4.57704	1.03287e-12	4.73952e-12
K05F6.5	WBGene00019416	fbxb-44	-23.3151	-4.54319	5.43345e-05	0.000118955
K06G5.2	WBGene00010606	cyp-13B2	-22.9913	-4.52302	6.87467e-05	0.000149025
F40H6.4	WBGene00006547	tbx-11	-22.8601	-4.51476	1.80397e-32	2.90843e-31
M116.4	WBGene00019791	sdz-25	-22.2495	-4.4757	0.000112872	0.000238198
C08A9.8	WBGene00015588	lido-3	-21.7568	-4.44339	0.00256165	0.00456347
F38C2.7	WBGene00009539	F38C2.7	-21.6471	-4.4361	0.00424587	0.00734339
D2023.8	WBGene00050970	D2023.8	-21.1903	-4.40533	6.89167e-09	2.23295e-08
F07E5.2	WBGene00017208	fbxb-35	-20.8531	-4.38219	0.0109297	0.0178204
F55C9.14	WBGene00077663	F55C9.14	-20.732	-4.37379	0.00689174	0.0115959
C18H7.1	WBGene00015993	C18H7.1	-19.9525	-4.3185	0.000251669	0.000510073
F14H3.5	WBGene00008824	F14H3.5	-19.8376	-4.31017	1.11871e-34	2.00445e-33
F45B8.1	WBGene00009718	rgs-11	-19.7934	-4.30694	7.92892e-27	9.3708e-26
D2096.13	WBGene00044953	D2096.13	-19.693	-4.29961	0.00393266	0.00683892
M151.1	WBGene00019793	M151.1	-19.58	-4.29131	0.00853717	0.0141736
K09F6.8	WBGene00019591	fbxc-25	-19.5596	-4.2898	0.00904202	0.0149465
R07C3.6	WBGene00019922	fbxc-28	-19.5244	-4.28721	8.59242e-10	3.0298e-09
F45C12.6	WBGene00018437	btb-8	-19.3276	-4.27259	0.000296178	0.000595452
EEED8.12	WBGene00017140	EEED8.12	-19.0493	-4.25167	1.64231e-05	3.7951e-05
R52.1	WBGene00020073	sdz-28	-18.8486	-4.23639	8.77139e-10	3.0877e-09
C33E10.3	WBGene00023245	C33E10.3	-18.823	-4.23443	0.000377309	0.000748846
F08D12.6	WBGene00017249	fbxb-108	-18.7281	-4.22713	0.00534315	0.00912983
C52D10.9	WBGene00004814	skr-8	-18.7127	-4.22594	6.90187e-08	2.01611e-07
K08F11.2	WBGene00019542	K08F11.2	-18.6834	-4.22369	0.00486672	0.00835071
C52D10.6	WBGene00004818	skr-12	-18.6489	-4.22102	1.37076e-09	4.75927e-09
F12E12.5	WBGene00017406	sdz-12	-18.3713	-4.19938	0.0118583	0.0192221
F58E1.14	WBGene00019045	fbxb-47	-18.2055	-4.1863	0.00826443	0.0137426
F58E1.11	WBGene00019042	fbxc-21	-17.6635	-4.1427	0.00656767	0.0110886
R05A10.1	WBGene00011018	R05A10.1	-17.1021	-4.0961	0.0142359	0.0227635
F19B10.2	WBGene00017584	F19B10.2	-16.8671	-4.07614	5.34958e-22	4.74431e-21
R06A4.6	WBGene00011049	sdz-26	-16.8135	-4.07155	0.000570301	0.00110655
F08F1.5	WBGene00000422	ced-8	-16.7292	-4.0643	1.36789e-08	4.29326e-08
F54D10.1	WBGene00004821	skr-15	-16.4912	-4.04363	9.24602e-20	7.11085e-19
R08C7.13	WBGene00019956	fbxb-75	-16.3905	-4.03478	6.40938e-06	1.55338e-05
B0416.4	WBGene00015180	B0416.4	-15.9943	-3.99948	4.36287e-20	3.42782e-19
C08F8.5	WBGene00007447	fbxb-9	-15.9764	-3.99787	0.0158104	0.0250865
T05A8.8	WBGene00044367	T05A8.8	-15.9577	-3.99618	0.0162695	0.025766
B0281.5	WBGene00015112	B0281.5	-15.9248	-3.99321	3.38323e-19	2.50191e-18
F12E12.10	WBGene00044694	fbxb-90	-15.8772	-3.98889	0.0231136	0.0357458
F28D1.2	WBGene00009212	atz-1	-15.6974	-3.97245	4.90579e-10	1.76822e-09
F28C6.1	WBGene00009202	aptf-4	-15.5889	-3.96244	5.34623e-09	1.75361e-08
C52E2.6	WBGene00016885	fbxb-97	-15.5596	-3.95973	0.000119945	0.000252266
F40H3.6	WBGene00018252	F40H3.6	-15.1481	-3.92107	0.00120651	0.0022422
M01D1.3	WBGene00019700	btb-11	-15.1177	-3.91816	6.59727e-07	1.75497e-06
T04C12.1	WBGene00011427	T04C12.1	-14.9743	-3.90441	2.37069e-06	5.98665e-06
F45D11.10	WBGene00018456	fbxc-39	-14.9311	-3.90025	2.77921e-06	6.96571e-06
F08G12.10	WBGene00002124	inx-2	-14.877	-3.89501	2.53975e-61	1.46057e-59
K03D7.1	WBGene00014795	K03D7.1	-14.8128	-3.88878	0.0198482	0.0310371
R08C7.9	WBGene00019952	fbxb-74	-14.8128	-3.88878	0.0198482	0.0310371
F10E7.1	WBGene00017343	F10E7.1	-14.7827	-3.88584	0.0207856	0.0324
C03C10.9	WBGene00185075	C03C10.9	-14.6768	-3.87547	0.025738	0.0394655
F17E9.1	WBGene00000690	col-116	-14.6405	-3.8719	0.0271533	0.0414646
F02D10.6	WBGene00008526	F02D10.6	-14.3398	-3.84195	1.05919e-24	1.10234e-23
C01B10.5	WBGene00001858	hil-7	-14.1968	-3.8275	1.18898e-10	4.55011e-10
F45C12.7	WBGene00018438	btb-6	-14.1814	-3.82592	2.51121e-21	2.13217e-20
H29C22.1	WBGene00045261	H29C22.1	-14.0912	-3.81673	8.02907e-49	2.80514e-47
K03A11.1	WBGene00010519	K03A11.1	-14.0477	-3.81226	7.93963e-09	2.55666e-08
F02H6.1	WBGene00008534	F02H6.1	-13.5902	-3.76449	2.19263e-05	5.0121e-05
F40G9.6	WBGene00018242	F40G9.6	-13.5189	-3.75691	0.0209584	0.032636
F02E11.3	WBGene00017181	F02E11.3	-13.4915	-3.75398	0.0195925	0.0306631
C55C2.1	WBGene00016948	scrt-1	-13.4683	-3.75149	0.0356599	0.0532877
F35C8.9	WBGene00077784	F35C8.9	-13.4279	-3.74716	0.0358942	0.053609
Y75B8A.33	WBGene00013563	Y75B8A.33	-13.4279	-3.74716	0.0358942	0.053609
F58B3.9	WBGene00010234	ttr-50	-13.3467	-3.73841	5.24412e-42	1.32569e-40
C32F10.6	WBGene00003601	nhr-2	-13.3438	-3.7381	7.43472e-51	2.83417e-49
B0391.5	WBGene00007162	fbxa-153	-13.2672	-3.72979	3.83713e-12	1.67793e-11
F12E12.6	WBGene00017407	F12E12.6	-13.2561	-3.72859	2.70662e-05	6.12512e-05
C32B5.1	WBGene00016295	fbxc-40	-13.1154	-3.71319	2.54343e-08	7.75165e-08
C10F3.7	WBGene00015679	C10F3.7	-13.0162	-3.70223	0.00815834	0.0135786
F56A8.8	WBGene00010142	F56A8.8	-12.9727	-3.69741	1.75016e-06	4.4798e-06
F17A2.5	WBGene00000461	ceh-40	-12.9295	-3.69259	2.8338e-11	1.14744e-10
F40G12.11	WBGene00009606	F40G12.11	-12.8561	-3.68438	3.15308e-27	3.79071e-26
C09B8.5	WBGene00015624	C09B8.5	-12.8263	-3.68104	0.000514552	0.00100397
C36C9.1	WBGene00016485	meg-4	-12.7436	-3.6717	8.39882e-83	9.89819e-81
C37E2.4	WBGene00000457	ceh-36	-12.6287	-3.65864	8.6498e-08	2.5031e-07
F55C9.8	WBGene00010105	fbxb-62	-12.5725	-3.6522	0.0484188	0.0705801
C45H4.14	WBGene00016695	C45H4.14	-12.5669	-3.65156	2.97705e-12	1.3135e-11
F53C3.2	WBGene00018746	fbxb-103	-12.5466	-3.64922	3.56506e-05	7.96972e-05
R04D3.2	WBGene00011010	R04D3.2	-12.5451	-3.64905	2.08523e-61	1.20332e-59
C32B5.15	WBGene00016308	C32B5.15	-12.5386	-3.6483	0.0372374	0.05542
F23D12.4	WBGene00009088	F23D12.4	-12.5349	-3.64788	0.035611	0.0532241
F13H6.4	WBGene00017432	F13H6.4	-12.5311	-3.64744	0.0351475	0.0526065
C52E2.7	WBGene00016886	fbxb-96	-12.516	-3.6457	0.0352385	0.0527244
F52G3.4	WBGene00018712	F52G3.4	-12.4991	-3.64375	0.00465686	0.00801256
R11H6.6	WBGene00014822	R11H6.6	-12.4403	-3.63695	2.87813e-11	1.16482e-10
C47C12.3	WBGene00004335	ref-2	-12.4206	-3.63467	1.41125e-08	4.41857e-08
F31D5.6	WBGene00017949	F31D5.6	-12.3787	-3.62979	0.00501206	0.00858866
C08F11.12	WBGene00007459	C08F11.12	-12.3314	-3.62426	6.76654e-24	6.71239e-23
T05B9.2	WBGene00011465	T05B9.2	-12.2395	-3.61347	0.0479063	0.0698842
T02G5.14	WBGene00020170	T02G5.14	-12.2354	-3.61299	0.0484968	0.0706778
F19B10.9	WBGene00006548	sea-1	-12.1432	-3.60207	1.46068e-45	4.40442e-44
C46E10.8	WBGene00016712	C46E10.8	-12.0715	-3.59353	2.13622e-12	9.55108e-12
K04C1.5	WBGene00010555	K04C1.5	-12.0269	-3.5882	6.88633e-52	2.7116e-50
C01G6.3	WBGene00007225	C01G6.3	-12.0172	-3.58703	1.9842e-110	4.31241e-108
K06A4.1	WBGene00003522	nas-3	-12.0079	-3.58591	2.47489e-08	7.55102e-08
C52A10.3	WBGene00016864	C52A10.3	-11.945	-3.57834	0.00384418	0.00669431
M199.4	WBGene00010953	clec-190	-11.8462	-3.56636	8.16028e-07	2.15126e-06
F14H3.3	WBGene00008822	F14H3.3	-11.8416	-3.56579	3.74635e-20	2.95593e-19
F14H3.4	WBGene00008823	F14H3.4	-11.7951	-3.56012	1.30993e-49	4.74495e-48
C04F6.3	WBGene00000503	cht-1	-11.7551	-3.55522	1.17706e-57	5.82782e-56
F45C12.15	WBGene00018446	ceh-83	-11.7365	-3.55293	9.80782e-36	1.8997e-34
K08E4.2	WBGene00010666	K08E4.2	-11.7206	-3.55098	6.1374e-07	1.63602e-06
C08A9.7	WBGene00015587	lido-2	-11.6413	-3.54118	4.64532e-05	0.000102518
F36D3.3	WBGene00005654	srr-3	-11.5564	-3.53062	0.0136944	0.0219791
F22F4.2	WBGene00002125	inx-3	-11.5542	-3.53035	5.08031e-101	9.24119e-99
C24D10.5	WBGene00016056	C24D10.5	-11.4935	-3.52274	9.86832e-08	2.84294e-07
T02G6.5	WBGene00011388	T02G6.5	-11.4819	-3.52129	6.65485e-19	4.81283e-18
C49D10.11	WBGene00016779	sdz-7	-11.438	-3.51577	0.0361072	0.0538983
C29G2.3	WBGene00016231	C29G2.3	-11.4346	-3.51533	0.0369484	0.0550166
F43D2.2	WBGene00009651	F43D2.2	-11.3997	-3.51092	1.54934e-51	6.0019e-50
F17A2.13	WBGene00008904	F17A2.13	-11.3768	-3.50803	1.06211e-09	3.71305e-09
F15A4.10	WBGene00008844	F15A4.10	-11.3136	-3.49999	5.39335e-29	7.26713e-28
C33D9.13	WBGene00194651	C33D9.13	-11.2792	-3.49559	0.000264431	0.000534838
F36H5.11	WBGene00018109	fbxb-12	-11.2288	-3.48913	0.00670065	0.0113017
C35E7.1	WBGene00016453	vet-2	-11.109	-3.47365	2.09211e-12	9.3714e-12
C52D10.8	WBGene00004819	skr-13	-11.104	-3.47301	0.000334289	0.000667739
M151.4	WBGene00019796	M151.4	-11.0952	-3.47187	1.41203e-17	9.34003e-17
C31G12.1	WBGene00007850	C31G12.1	-11.0124	-3.46105	5.07558e-15	2.81071e-14
C44E4.8	WBGene00045479	C44E4.8	-10.9552	-3.45354	4.80928e-14	2.45301e-13
K02E7.9	WBGene00019313	btb-10	-10.8897	-3.44489	1.35916e-05	3.1701e-05
C29G2.1	WBGene00016229	C29G2.1	-10.8754	-3.443	6.49363e-20	5.03572e-19
C49F5.6	WBGene00008210	C49F5.6	-10.8715	-3.44248	3.89918e-58	2.00162e-56
C28G1.4	WBGene00016189	C28G1.4	-10.8122	-3.43458	0.00984855	0.0161885
C39E6.4	WBGene00003377	mls-2	-10.6841	-3.4174	2.98755e-05	6.73537e-05
C50E3.13	WBGene00016824	C50E3.13	-10.6155	-3.40811	9.45183e-31	1.39362e-29
C10G8.4	WBGene00015683	C10G8.4	-10.5973	-3.40562	1.42459e-87	1.90724e-85
C49F5.3	WBGene00008207	C49F5.3	-10.5372	-3.39742	7.5232e-52	2.95542e-50
F46C3.4	WBGene00044702	F46C3.4	-10.5278	-3.39614	8.33644e-16	4.91061e-15
F07E5.1	WBGene00017207	fbxb-6	-10.4003	-3.37856	0.0153878	0.0244623
R04D3.4	WBGene00011012	R04D3.4	-10.3443	-3.37077	3.5706e-20	2.82391e-19
K01G12.3	WBGene00010483	K01G12.3	-10.2992	-3.36446	3.93724e-05	8.75213e-05
K02B9.2	WBGene00010493	meg-2	-10.1267	-3.34009	2.47095e-70	1.92332e-68
F22E5.17	WBGene00017712	F22E5.17	-10.1162	-3.33859	9.5541e-28	1.18876e-26
K05F6.4	WBGene00019415	K05F6.4	-10.1127	-3.33809	0.0119901	0.0194207
C50E3.12	WBGene00016823	C50E3.12	-10.077	-3.33299	5.09507e-26	5.75733e-25
EEED8.4	WBGene00017135	EEED8.4	-10.043	-3.32812	9.57201e-05	0.000203749
F02H6.3	WBGene00008536	F02H6.3	-10.0262	-3.3257	2.59648e-15	1.46996e-14
F02H6.4	WBGene00008537	F02H6.4	-10.0083	-3.32313	5.49497e-41	1.34836e-39
F47G3.2	WBGene00018577	asna-2	-9.95242	-3.31505	6.94339e-15	3.78371e-14
K02B12.2	WBGene00010495	K02B12.2	-9.94785	-3.31439	4.75429e-06	1.16559e-05
T04D3.5	WBGene00011434	T04D3.5	-9.93077	-3.31191	2.22153e-38	4.82196e-37
B0410.2	WBGene00015171	vang-1	-9.87528	-3.30382	8.48535e-23	7.87153e-22
C50E3.11	WBGene00016822	C50E3.11	-9.83608	-3.29808	2.32645e-40	5.46046e-39
C17E7.4	WBGene00015899	C17E7.4	-9.83318	-3.29766	1.84281e-62	1.09749e-60
F36F12.4	WBGene00018095	F36F12.4	-9.77721	-3.28942	0.014595	0.023306
C29G2.2	WBGene00016230	C29G2.2	-9.71461	-3.28016	3.70356e-06	9.17256e-06
C47F8.1	WBGene00008157	C47F8.1	-9.70737	-3.27908	1.36338e-07	3.87306e-07
F29G9.7	WBGene00017933	F29G9.7	-9.69316	-3.27697	2.34554e-13	1.12795e-12
R04D3.3	WBGene00011011	R04D3.3	-9.54249	-3.25437	3.2617e-93	4.91752e-91
C35E7.5	WBGene00016457	C35E7.5	-9.47053	-3.24345	2.32685e-39	5.24089e-38
F23D12.10	WBGene00045291	F23D12.10	-9.45477	-3.24104	0.000174535	0.000360641
K04G2.10	WBGene00010568	K04G2.10	-9.32616	-3.22128	4.50086e-08	1.34049e-07
F17A9.6	WBGene00017538	ceh-49	-9.2825	-3.21451	1.82007e-50	6.90678e-49
C29F7.5	WBGene00001436	fkh-4	-9.19122	-3.20026	2.37206e-18	1.65885e-17
C17E7.12	WBGene00015905	C17E7.12	-9.17269	-3.19734	2.49217e-19	1.86189e-18
R05G9.3	WBGene00019905	R05G9.3	-9.05103	-3.17808	2.80333e-23	2.67619e-22
C02F12.4	WBGene00006431	tag-52	-9.04147	-3.17656	1.21964e-38	2.69626e-37
F45C12.12	WBGene00018443	btb-7	-9.03553	-3.17561	3.41377e-13	1.62116e-12
M151.3	WBGene00019795	M151.3	-9.02717	-3.17427	5.20527e-20	4.06487e-19
R11A5.3	WBGene00011231	R11A5.3	-9.00729	-3.17109	1.23776e-08	3.90827e-08
EEED8.2	WBGene00017133	EEED8.2	-9.00006	-3.16993	0.00372015	0.00649455
C33E10.2	WBGene00016346	fbxa-120	-8.9799	-3.1667	1.87279e-08	5.78892e-08
F58E1.13	WBGene00019044	F58E1.13	-8.94333	-3.16081	8.30046e-08	2.40659e-07
F54D5.5	WBGene00010051	F54D5.5	-8.91796	-3.15671	7.29002e-63	4.38843e-61
C06H2.7	WBGene00007391	C06H2.7	-8.8476	-3.14529	1.56984e-28	2.05727e-27
F16H11.3	WBGene00017532	ent-5	-8.7678	-3.13222	1.57181e-53	6.71027e-52
B0304.4	WBGene00015136	B0304.4	-8.7635	-3.13151	0.00139882	0.00257868
F10G2.4	WBGene00017365	F10G2.4	-8.72693	-3.12547	8.37924e-06	2.00438e-05
C10A4.1	WBGene00015662	C10A4.1	-8.63839	-3.11076	0.00550122	0.0093846
F15A4.2	WBGene00008838	F15A4.2	-8.62329	-3.10824	4.6571e-05	0.000102718
F42G2.6	WBGene00018355	ceh-86	-8.61093	-3.10617	5.2714e-06	1.2869e-05
F26G5.1	WBGene00017843	F26G5.1	-8.56954	-3.09922	4.96601e-40	1.15425e-38
F29B9.13	WBGene00195370	F29B9.13	-8.56231	-3.098	0.00493658	0.00846451
F19B10.5	WBGene00017587	F19B10.5	-8.54677	-3.09538	5.17381e-12	2.23789e-11
F28D1.3	WBGene00009213	thn-1	-8.45213	-3.07932	2.28693e-13	1.10135e-12
M151.7	WBGene00019799	M151.7	-8.42217	-3.07419	2.62081e-50	9.856e-49
R03A10.1	WBGene00010981	blos-8	-8.41269	-3.07257	1.87228e-09	6.4114e-09
D2023.7	WBGene00000731	col-158	-8.39462	-3.06946	6.95838e-05	0.000150742
F45C12.8	WBGene00018439	fbxa-184	-8.37903	-3.06678	0.000626483	0.00120953
K09E3.7	WBGene00019578	K09E3.7	-8.34872	-3.06156	9.72586e-46	2.97011e-44
C08A9.9	WBGene00015589	lido-4	-8.34601	-3.06109	4.13017e-09	1.36868e-08
F08F3.6	WBGene00017263	F08F3.6	-8.24922	-3.04426	2.8692e-57	1.39582e-55
C36A4.1	WBGene00007963	cyp-25A1	-8.22995	-3.04088	1.32348e-13	6.49514e-13
C04A11.2	WBGene00007286	C04A11.2	-8.18692	-3.03332	1.31776e-13	6.46895e-13
C17E4.2	WBGene00007642	C17E4.2	-8.15042	-3.02687	5.33107e-15	2.94343e-14
C25A11.1	WBGene00016086	C25A11.1	-8.06841	-3.01228	1.47633e-05	3.42857e-05
K09E3.6	WBGene00019577	lido-6	-8.03616	-3.00651	0.000879648	0.00166319
F43D9.4	WBGene00004798	sip-1	-8.01969	-3.00355	4.50511e-57	2.16026e-55
F23A7.6	WBGene00009071	F23A7.6	-8.01381	-3.00249	6.33513e-05	0.00013774
F31F6.3	WBGene00009302	F31F6.3	-8.01088	-3.00196	7.94924e-08	2.31036e-07
F12E12.3	WBGene00017404	F12E12.3	-7.97128	-2.99481	0.0125306	0.0202412
F39F10.4	WBGene00018204	F39F10.4	-7.9458	-2.99019	0.00415014	0.0071845
F55G7.2	WBGene00010120	dot-1.4	-7.8787	-2.97796	0.0101595	0.0166663
K09E3.5	WBGene00019576	lido-5	-7.87104	-2.97655	1.25178e-06	3.24481e-06
F46E10.2	WBGene00018489	F46E10.2	-7.86554	-2.97555	8.07648e-10	2.85268e-09
F14H3.6	WBGene00008825	F14H3.6	-7.85696	-2.97397	6.70839e-61	3.79273e-59
F32D1.7	WBGene00017986	F32D1.7	-7.81681	-2.96658	1.46385e-63	9.00645e-62
F59A3.9	WBGene00019082	pup-3	-7.81469	-2.96619	2.08395e-10	7.79329e-10
F19H6.4	WBGene00008959	F19H6.4	-7.78847	-2.96134	1.62091e-38	3.55517e-37
F14D7.2	WBGene00008789	F14D7.2	-7.76443	-2.95688	1.53299e-69	1.16084e-67
T01G5.7	WBGene00011342	T01G5.7	-7.73884	-2.95212	5.68039e-14	2.87455e-13
K08E5.1	WBGene00014801	K08E5.1	-7.71515	-2.94769	9.87998e-16	5.78724e-15
C36C9.3	WBGene00016486	fbxa-170	-7.66978	-2.93918	2.34258e-23	2.25305e-22
K10B2.3	WBGene00019606	clec-88	-7.66726	-2.93871	2.01186e-118	4.80977e-116
C01G12.4	WBGene00006939	wee-1.2	-7.65539	-2.93648	0.0480363	0.0700617
F58E10.2	WBGene00001310	end-1	-7.62082	-2.92995	0.0106809	0.0174521
F45D11.9	WBGene00018455	fbxc-42	-7.60971	-2.92784	1.084e-11	4.56602e-11
F12E12.8	WBGene00044692	fbxb-91	-7.5934	-2.92475	0.0330882	0.0497601
Y116A8B.1	WBGene00013779	Y116A8B.1	-7.5934	-2.92475	0.0330882	0.0497601
F29G9.1	WBGene00017930	F29G9.1	-7.54943	-2.91637	5.09355e-05	0.000111762
F14D2.5	WBGene00017453	F14D2.5	-7.5296	-2.91257	7.30288e-05	0.000157736
M05B5.5	WBGene00001949	hlh-2	-7.49528	-2.90598	1.94835e-48	6.64067e-47
F47H4.1	WBGene00009834	lsy-27	-7.49066	-2.90509	8.26596e-31	1.22092e-29
F31F6.2	WBGene00009301	F31F6.2	-7.41219	-2.8899	4.38885e-39	9.81916e-38
R09F10.8	WBGene00019989	R09F10.8	-7.37777	-2.88318	1.29167e-72	1.08081e-70
F13A7.9	WBGene00004817	skr-11	-7.34128	-2.87603	6.69165e-13	3.11328e-12
F29G9.6	WBGene00000980	dhs-17	-7.26044	-2.86006	1.16213e-17	7.7514e-17
H04M03.3	WBGene00019153	H04M03.3	-7.22301	-2.8526	1.21651e-34	2.17503e-33
K02B9.1	WBGene00010492	meg-1	-7.21875	-2.85175	1.60997e-80	1.66314e-78
F53F8.3	WBGene00010000	F53F8.3	-7.20872	-2.84974	2.66523e-21	2.25493e-20
K09D9.12	WBGene00019569	K09D9.12	-7.1834	-2.84467	4.34011e-15	2.41944e-14
C27B7.9	WBGene00007765	C27B7.9	-7.16832	-2.84164	6.48608e-20	5.0322e-19
C33D9.9	WBGene00007902	C33D9.9	-7.15373	-2.83869	0.0156635	0.0248699
K06B9.2	WBGene00019439	K06B9.2	-7.13551	-2.83502	1.29349e-05	3.02579e-05
F12E12.1	WBGene00017402	F12E12.1	-7.11056	-2.82996	7.03138e-34	1.21435e-32
F52E1.1	WBGene00004078	pos-1	-7.07579	-2.82289	9.53548e-68	6.84877e-66
C17E7.9	WBGene00015903	C17E7.9	-7.05419	-2.81848	5.15229e-15	2.84942e-14
T04D3.1	WBGene00011431	T04D3.1	-7.03958	-2.81549	9.9243e-22	8.65017e-21
F54D12.4	WBGene00018817	F54D12.4	-7.00742	-2.80888	7.2975e-31	1.0817e-29
F02H6.2	WBGene00008535	F02H6.2	-6.96897	-2.80095	1.81208e-15	1.0396e-14
C41H7.3	WBGene00016573	lido-12	-6.94591	-2.79616	9.03124e-41	2.18092e-39
C32B5.10	WBGene00016303	fbxc-32	-6.88762	-2.78401	1.04802e-40	2.51631e-39
F22B3.2	WBGene00001937	his-63	-6.85207	-2.77654	1.12489e-11	4.71924e-11
C04B4.2	WBGene00007290	C04B4.2	-6.83112	-2.77212	1.69147e-51	6.52229e-50
F54E4.2	WBGene00010058	F54E4.2	-6.83035	-2.77196	0.0256368	0.0393282
F31B9.3	WBGene00009280	F31B9.3	-6.82471	-2.77077	7.01787e-42	1.76874e-40
F56D5.5	WBGene00010149	F56D5.5	-6.78966	-2.76334	0.000100508	0.00021329
F52D2.4	WBGene00001569	meg-3	-6.76929	-2.759	7.36434e-50	2.72058e-48
R01H2.3	WBGene00019811	egg-2	-6.73875	-2.75248	1.82827e-75	1.61032e-73
R09A8.2	WBGene00011153	R09A8.2	-6.71318	-2.747	2.25669e-18	1.58214e-17
F43G6.10	WBGene00009662	F43G6.10	-6.67481	-2.73873	1.47286e-23	1.43471e-22
F55A8.1	WBGene00001186	egl-18	-6.58735	-2.7197	2.31939e-85	2.89664e-83
K11D12.13	WBGene00044535	K11D12.13	-6.57677	-2.71738	1.24391e-37	2.59885e-36
F27B3.6	WBGene00017848	F27B3.6	-6.54821	-2.7111	0.00364845	0.00637602
C27C12.3	WBGene00007773	C27C12.3	-6.52878	-2.70681	5.87393e-60	3.22296e-58
E02H4.6	WBGene00008464	E02H4.6	-6.51624	-2.70404	3.29294e-19	2.43622e-18
F18A12.7	WBGene00017556	F18A12.7	-6.49231	-2.69873	0.000603122	0.00116631
EEED8.3	WBGene00017134	EEED8.3	-6.49012	-2.69824	4.40974e-47	1.43018e-45
F21G4.2	WBGene00003410	mrp-4	-6.44933	-2.68915	1.31327e-82	1.5157e-80
H13N06.6	WBGene00006541	tbh-1	-6.42847	-2.68448	1.0794e-52	4.46017e-51
F14B4.1	WBGene00008779	F14B4.1	-6.41928	-2.68241	1.03621e-07	2.97903e-07
F40B5.1	WBGene00018225	nep-14	-6.40437	-2.67906	0.00185206	0.00336638
C05D12.5	WBGene00007342	C05D12.5	-6.39517	-2.67698	0.0274711	0.0419232
DY3.8	WBGene00008440	DY3.8	-6.38782	-2.67532	4.40331e-72	3.59461e-70
F54F7.6	WBGene00010066	F54F7.6	-6.37244	-2.67184	1.2743e-10	4.85774e-10
T02G5.2	WBGene00020162	T02G5.2	-6.36509	-2.67018	0.014941	0.0238132
B0238.15	WBGene00044537	B0238.15	-6.35862	-2.66871	0.0109429	0.0178367
F54F7.5	WBGene00003219	mes-1	-6.30908	-2.65743	1.30165e-42	3.37723e-41
C46E10.9	WBGene00016713	C46E10.9	-6.29346	-2.65385	8.772e-12	3.72398e-11
B0513.4	WBGene00007196	B0513.4	-6.25657	-2.64537	8.69385e-43	2.27686e-41
F31E9.6	WBGene00009299	F31E9.6	-6.25204	-2.64433	4.20394e-09	1.3912e-08
F52F12.6	WBGene00009939	ztf-11	-6.24665	-2.64308	2.67236e-29	3.67175e-28
F44F1.4	WBGene00009696	F44F1.4	-6.23415	-2.64019	0.0104655	0.0171203
C28D4.3	WBGene00001607	gln-6	-6.22987	-2.6392	2.68902e-67	1.91492e-65
B0212.3	WBGene00015037	B0212.3	-6.19821	-2.63185	6.10926e-11	2.40674e-10
F47G3.3	WBGene00018578	F47G3.3	-6.18559	-2.62891	2.73572e-35	5.12106e-34
F16B4.8	WBGene00000387	cdc-25.2	-6.14932	-2.62043	9.35963e-65	6.04762e-63
R07C3.2	WBGene00019918	fbxc-36	-6.1393	-2.61807	1.85396e-15	1.06326e-14
C25A8.4	WBGene00016084	cht-3	-6.10886	-2.6109	8.09115e-65	5.2687e-63
F20C5.6	WBGene00008971	F20C5.6	-6.09704	-2.60811	5.78165e-05	0.000126165
B0244.8	WBGene00015083	egg-1	-6.05296	-2.59764	4.92939e-64	3.05531e-62
F13C5.1	WBGene00017422	F13C5.1	-6.0448	-2.5957	6.11478e-07	1.63025e-06
T04G9.7	WBGene00020218	T04G9.7	-6.03807	-2.59409	1.26387e-59	6.80094e-58
C07G2.1	WBGene00000465	cpg-1	-5.98494	-2.58134	3.40644e-55	1.55332e-53
B0281.4	WBGene00015111	B0281.4	-5.97756	-2.57956	0.00046553	0.000913644
F38H12.3	WBGene00018189	nhr-181	-5.97421	-2.57875	1.07687e-07	3.09062e-07
F10C1.5	WBGene00017326	dmd-5	-5.96812	-2.57728	0.0457236	0.0670327
F27C8.6	WBGene00009186	trcs-1	-5.95911	-2.5751	3.25866e-65	2.13858e-63
F26D10.10	WBGene00001606	gln-5	-5.93015	-2.56807	1.28773e-52	5.30793e-51
H02I12.6	WBGene00001940	his-66	-5.88727	-2.5576	0.0214229	0.0333221
F54C9.8	WBGene00004241	puf-5	-5.85427	-2.54949	2.87339e-50	1.07817e-48
H02I12.1	WBGene00010351	cbd-1	-5.84577	-2.54739	2.28174e-65	1.50928e-63
K08H2.3	WBGene00010690	K08H2.3	-5.81932	-2.54085	2.1339e-14	1.11631e-13
B0035.7	WBGene00001921	his-47	-5.80314	-2.53683	0.00510269	0.0087377
F23D12.2	WBGene00009086	F23D12.2	-5.80184	-2.53651	2.51278e-08	7.66242e-08
F52D2.6	WBGene00018688	F52D2.6	-5.79908	-2.53582	2.28479e-51	8.78987e-50
C36B1.12	WBGene00007979	imp-1	-5.76346	-2.52694	2.56905e-72	2.1075e-70
F54D11.3	WBGene00018813	F54D11.3	-5.76336	-2.52691	2.09168e-14	1.09457e-13
K03H1.7	WBGene00010542	K03H1.7	-5.75664	-2.52523	1.69338e-13	8.23323e-13
C41H7.6	WBGene00016576	lido-9	-5.756	-2.52507	1.49002e-38	3.28099e-37
F48E3.4	WBGene00018605	F48E3.4	-5.71547	-2.51487	7.16036e-63	4.32594e-61
C25A1.8	WBGene00007709	clec-87	-5.70119	-2.51126	2.86813e-44	7.9997e-43
F10E9.7	WBGene00017358	F10E9.7	-5.6846	-2.50706	6.77455e-35	1.22963e-33
F38E1.7	WBGene00003395	mom-2	-5.66932	-2.50317	8.71604e-52	3.40801e-50
B0280.5	WBGene00015102	cpg-2	-5.66385	-2.50178	4.83841e-56	2.26176e-54
T05E12.3	WBGene00011486	T05E12.3	-5.63756	-2.49507	0.00101331	0.00190259
F43G6.7	WBGene00009659	F43G6.7	-5.62083	-2.49078	3.94922e-22	3.52105e-21
F32A11.5	WBGene00009310	F32A11.5	-5.6173	-2.48988	2.54791e-09	8.61922e-09
T01H8.1	WBGene00011352	rskn-1	-5.61678	-2.48974	9.71851e-61	5.47607e-59
C01G8.1	WBGene00015312	C01G8.1	-5.58328	-2.48111	2.73798e-57	1.33586e-55
F31F6.1	WBGene00009300	F31F6.1	-5.56446	-2.47624	2.18718e-09	7.43498e-09
R09A8.1	WBGene00011152	R09A8.1	-5.5607	-2.47527	1.16916e-11	4.89392e-11
C50B6.2	WBGene00008218	nasp-2	-5.54823	-2.47203	1.21918e-61	7.08437e-60
T01G9.5	WBGene00003183	mei-1	-5.5478	-2.47192	6.81032e-54	2.95706e-52
F18A1.7	WBGene00017548	F18A1.7	-5.51877	-2.46435	3.57636e-61	2.04268e-59
R11G1.7	WBGene00044725	R11G1.7	-5.49018	-2.45685	0.00375173	0.00654558
F54D10.7	WBGene00018808	F54D10.7	-5.48594	-2.45574	2.00422e-20	1.61408e-19
C33F10.13	WBGene00016359	fbxb-88	-5.46356	-2.44984	0.0148396	0.0236651
K08H2.4	WBGene00010691	K08H2.4	-5.45823	-2.44843	0.00703068	0.011819
F35C11.5	WBGene00009404	F35C11.5	-5.42883	-2.44064	8.59922e-59	4.53968e-57
C04F6.1	WBGene00006929	vit-5	-5.39154	-2.4307	3.16405e-39	7.10743e-38
C11H1.8	WBGene00007532	C11H1.8	-5.36706	-2.42413	7.71664e-12	3.29265e-11
F45C12.2	WBGene00018433	ceh-82	-5.35126	-2.41988	0.000970394	0.00182569
C37C3.9	WBGene00016501	C37C3.9	-5.35054	-2.41969	2.96894e-55	1.35752e-53
F35C8.7	WBGene00018037	chtl-1	-5.35016	-2.41958	9.93415e-59	5.22793e-57
M151.2	WBGene00019794	M151.2	-5.31848	-2.41101	0.0300135	0.0454302
D1086.19	WBGene00045406	D1086.19	-5.30532	-2.40744	0.00512125	0.00876769
K05F6.9	WBGene00019420	fbxb-46	-5.30528	-2.40743	0.0270262	0.0413045
F44F4.2	WBGene00009701	egg-3	-5.30026	-2.40606	6.88175e-46	2.12092e-44
K09E9.3	WBGene00010726	K09E9.3	-5.2959	-2.40487	8.19243e-12	3.48678e-11
F36H5.4	WBGene00018103	F36H5.4	-5.26066	-2.39524	0.00245629	0.00438605
C12C8.3	WBGene00003026	lin-41	-5.23668	-2.38865	2.83142e-54	1.25354e-52
H31G24.4	WBGene00000867	cyb-2.2	-5.23411	-2.38795	2.94099e-71	2.35491e-69
F49E12.1	WBGene00009897	skpo-1	-5.224	-2.38516	5.73288e-63	3.47608e-61
F33E2.5	WBGene00009361	F33E2.5	-5.21847	-2.38363	1.35793e-18	9.65379e-18
C05C10.5	WBGene00007332	C05C10.5	-5.20391	-2.3796	4.35e-64	2.71631e-62
F22B3.4	WBGene00009035	gfat-2	-5.18526	-2.37442	2.07744e-50	7.84784e-49
R07E4.5	WBGene00019938	R07E4.5	-5.17759	-2.37228	1.23017e-23	1.20673e-22
AH6.5	WBGene00003231	mex-6	-5.17236	-2.37082	4.06856e-82	4.5091e-80
F28F8.9	WBGene00044188	F28F8.9	-5.14898	-2.36429	9.84346e-23	9.08606e-22
F22B3.1	WBGene00001938	his-64	-5.14727	-2.36381	1.52182e-08	4.74878e-08
F57A10.4	WBGene00010185	F57A10.4	-5.10855	-2.35291	1.2352e-11	5.15487e-11
C44B7.5	WBGene00016627	C44B7.5	-5.10462	-2.3518	9.0261e-33	1.47512e-31
K07A1.2	WBGene00010609	dut-1	-5.10316	-2.35139	6.1331e-55	2.7815e-53
B0273.2	WBGene00004243	puf-7	-5.08232	-2.34549	4.24325e-55	1.92964e-53
R06C7.4	WBGene00011063	cpg-3	-5.07648	-2.34383	4.00663e-34	7.02104e-33
H35N09.2	WBGene00019266	H35N09.2	-5.07226	-2.34263	4.58045e-14	2.34543e-13
F07A5.1	WBGene00002136	inx-14	-5.06125	-2.33949	1.56747e-52	6.4293e-51
H37A05.4	WBGene00044200	H37A05.4	-5.05167	-2.33676	6.27381e-05	0.000136513
F54E12.4	WBGene00001932	his-58	-5.05021	-2.33634	0.0206693	0.0322398
F23B12.9	WBGene00001170	egl-1	-5.04566	-2.33504	0.000823739	0.00156384
C03C10.3	WBGene00004392	rnr-2	-5.04145	-2.33384	5.91651e-47	1.91144e-45
F13A7.10	WBGene00001792	gst-44	-5.03115	-2.33089	4.57585e-05	0.000101053
C02F5.13	WBGene00015353	C02F5.13	-5.02681	-2.32964	2.90858e-13	1.38873e-12
			0
			0
			0
			0
			0
			0
			0
			0
			0
			0
			0
			0
			0
			0
			0
			0
			0
			0
			0
			0
			0
			0
			0
			0
			0
			0
			0
			0
			0
			0
			0
			0
			0
			0
			0
			0
			0
			0
			0
			0
			0
			0
			0
			0
			0
			0
			0
			0
			0
			0
			0
			0
			0
			0
			0
			0
			0
			0
			0
			0
			0
			0
			0
			0
			0
			0
			0
			0
			0
			0
			0
			0
			0
			0
			0
			0
			0
			0
			0
			0
			0
			0
			0
			0
			0
			0
			0
			0
			0
			0
			0
			0
			0
			0
			0
			0
			0
			0
			0
			0
			0
			0
			0
			0
			0
			0
			0
			0
			0
			0
			0
			0
			0
			0
			0
			0
			0
			0
			0
			0
			0
			0
			0
			0
			0
			0
			0
			0
			0
			0
			0
			0
			0
			0
			0
			0
			0
			0
			0
			0
			0
			0
			0
			0
			0
			0
			0
			0
			0
			0
			0
			0
			0
			0
			0
			0
			0
			0
			0
			0
			0
			0
			0
			0
			0
			0
			0
			0
			0
			0
			0
			0
			0
			0
			0
			0
			0
			0
			0
			0
			0
			0
			0
			0
			0
			0
			0
			0
			0
			0
			0
			0
			0
			0
			0
			0
			0
			0
			0
			0
			0
			0
			0
			0
			0
			0
			0
			0
			0
			0
			0
			0
			0
			0
			0
			0
			0
			0
			0
			0
			0
			0
			0
			0
			0
			0
			0
			0
			0
			0
			0
			0
			0
			0
			0
			0
			0
			0
			0
			0
			0
			0
			0
			0
			0
			0
			0
			0
			0
			0
			0
			0
			0
			0
			0
			0
			0
			0
			0
			0
			0
			0
			0
			0
			0
			0
			0
			0
			0
			0
			0
			0
			0
			0
			0
			0
			0
			0
			0
			0
			0
			0
			0
			0
			0
			0
			0
			0
			0
			0
			0
			0
			0
			0
			0
			0
			0
			0
			0
			0
			0
			0
			0
			0
			0
			0
			0
			0
			0
			0
			0
			0
			0
			0
			0
			0
			0
			0
			0
			0
			0
			0
			0
			0
			0
			0
			0
			0
			0
			0
			0
			0
			0
			0
			0
			0
			0
			0
			0
			0
			0
			0
			0
			0
			0
			0
			0
			0
			0
			0
			0
			0
			0
			0
			0
			0
			0
			0
			0
			0
			0
			0
			0
			0
			0
			0
			0
			0
			0
			0
			0
			0
			0
			0
			0
			0
			0
			0
			0
			0
			0
			0
			0
			0
			0
			0
			0
			0
			0
			0
			0
			0
			0
			0
			0
			0
			0
			0
			0
			0
			0
			0
			0
			0
			0
			0
			0
			0
			0
			0
			0
			0
			0
			0
			0
			0
			0
			0
			0
			0
			0
			0
			0
			0
			0
			0
			0
			0
			0
			0
			0
			0
			0
			0
			0
			0
			0
			0
			0
			0
			0
			0
			0
			0
			0
			0
			0
			0
			0
			0
			0
			0
			0
			0
			0
			0
			0
			0
			0
			0
			0
			0
			0
			0
			0
			0
			0
			0
			0
			0
			0
			0
			0
			0
			0
			0
			0
			0
			0
			0
			0
			0
			0
			0
			0
			0
			0
			0
			0
			0
			0
			0
			0
			0
			0
			0
			0
			0
			0
			0
			0
			0
			0
			0
			0
			0
			0
			0
			0
			0
			0
			0
			0
			0
			0
			0
			0
			0
			0
			0
			0
			0
			0
			0
			0
			0
			0
			0
			0
			0
			0
			0
			0
			0
			0
			0
			0
			0
			0
			0
			0
			0
			0
			0
			0
			0
			0
			0
			0
			0
			0
			0
			0
			0
			0
			0
			0
			0
			0
			0
			0
			0
			0
			0
			0
			0
			0
			0
			0
			0
			0
			0
			0
			0
			0
			0
			0
			0
			0
			0
			0
			0
			0
			0
			0
			0
			0
			0
			0
			0
			0
			0
			0
			0
			0
			0
			0
			0
			0
			0
			0
			0
			0
			0
			0
			0
			0
			0
			0
			0
			0
			0
			0
			0
			0
			0
			0
			0
			0
			0
			0
			0
			0
			0
			0
			0
			0
			0
			0
			0
			0
			0
			0
			0
			0
			0
			0
			0
			0
			0
			0
			0
			0
			0
			0
			0
			0
			0
			0
			0
			0
			0
			0
			0
			0
			0
			0
			0
			0
			0
			0
			0
			0
			0
			0
			0
			0
			0
			0
			0
			0
			0
			0
			0
			0
			0
			0
			0
			0
			0
			0
			0
			0
			0
			0
			0
			0
			0
			0
			0
			0
			0
			0
			0
			0
			0
			0
			0
			0
			0
			0
			0
			0
			0
			0
			0
			0
			0
			0
			0
			0
			0
			0
			0
			0
			0
			0
			0
			0
			0
			0
			0
			0
			0
			0
			0
			0
			0
			0
			0
			0
			0
			0
			0
			0
			0
			0
			0
			0
			0
			0
			0
			0
			0
			0
			0
			0
			0
			0
			0
			0
			0
			0
			0
			0
			0
			0
			0
			0
			0
			0
			0
			0
			0
			0
			0
			0
			0
			0
			0
			0
			0
			0
			0
			0
			0
			0
			0
			0
			0
			0
			0
			0
			0
			0
			0
			0
			0
			0
			0
			0
			0
			0
			0
			0
			0
			0
			0
			0
			0
			0
			0
			0
			0
			0
			0
			0
			0
			0
			0
			0
			0
			0
			0
			0
			0
			0
			0
			0
			0
			0
			0
			0
			0
			0
			0
			0
			0
			0
			0
			0
			0
			0
			0
			0
			0
			0
			0
			0
			0
			0
			0
			0
			0
			0
			0
			0
			0
			0
			0
			0
			0
			0
			0
			0
			0
			0
			0
			0
			0
			0
			0
			0
			0
			0
			0
			0
			0
			0
			0
			0
			0
			0
			0
			0
			0
			0
			0
			0
			0
			0
			0
			0
			0
			0
			0
			0
			0
			0
			0
			0
			0
			0
			0
			0
			0
			0
			0
			0
			0
			0
			0
			0
			0
			0
			0
			0
			0
			0
			0
			0
			0
			0
			0
			0
			0
			0
			0
			0
			0
			0
			0
			0
			0
			0
			0
			0
			0
			0
			0
			0
			0
			0
			0
			0
			0
			0
			0
			0
			0
			0
			0
			0
			0
			0
			0
			0
			0
			0
			0
			0
			0
			0
			0
			0
			0
			0
			0
			0
			0
			0
			0
			0
			0
			0
			0
			0
			0
			0
			0
			0
			0
			0
			0
			0
			0
			0
			0
			0
			0
			0
			0
			0
			0
			0
			0
			0
			0
			0
			0
			0
			0
			0
			0
			0
			0
			0
			0
			0
			0
			0
			0
			0
			0
			0
			0
			0
			0
			0
			0
			0
			0
			0
			0
			0
			0
			0
			0
			0
			0
			0
			0
			0
			0
			0
			0
			0
			0
			0
			0
			0
			0
			0
			0
			0
			0
			0
			0
			0
			0
			0
			0
			0
			0
			0
			0
			0
			0
			0
			0
			0
			0
			0
			0
			0
			0
			0
			0
			0
			0
			0
			0
			0
			0
			0
			0
			0
			0
			0
			0
			0
			0
			0
			0
			0
			0
			0
			0
			0
			0
			0
			0
			0
			0
			0
			0
			0
			0
			0
			0
			0
			0
			0
			0
			0
			0
			0
			0
			0
			0
			0
			0
			0
			0
			0
			0
			0
			0
			0
			0
			0
			0
			0
			0
			0
			0
			0
			0
			0
			0
			0
			0
			0
			0
			0
			0
			0
			0
			0
			0
			0
			0
			0
			0
			0
			0
			0
			0
			0
			0
			0
			0
			0
			0
			0
			0
			0
			0
			0
			0
			0
			0
			0
			0
			0
			0
			0
			0
			0
			0
			0
			0
			0
			0
			0
			0
			0
			0
			0
			0
			0
			0
			0
			0
			0
			0
			0
			0
			0
			0
			0
			0
			0
			0
			0
			0
			0
			0
			0
			0
			0
			0
			0
			0
			0
			0
			0
			0
			0
			0
			0
			0
			0
			0
			0
			0
			0
			0
			0
			0
			0
			0
			0
			0
			0
			0
			0
			0
			0
			0
			0
			0
			0
			0
			0
			0
			0
			0
			0
			0
			0
			0
			0
			0
			0
			0
			0
			0
			0
			0
			0
			0
			0
			0
			0
			0
			0
			0
			0
			0
			0
			0
			0
			0
			0
			0
			0
			0
			0
			0
			0
			0
			0
			0
			0
			0
			0
			0
			0
			0
			0
			0
			0
			0
			0
			0
			0
			0
			0
			0
			0
			0
			0
			0
			0
			0
			0
			0
			0
			0
			0
			0
			0
			0
			0
			0
			0
			0
			0
			0
			0
			0
			0
			0
			0
			0
			0
			0
			0
			0
			0
			0
			0
			0
			0
			0
			0
			0
			0
			0
			0
			0
			0
			0
			0
			0
			0
			0
			0
			0
			0
			0
			0
			0
			0
			0
			0
			0
			0
			0
			0
			0
			0
			0
			0
			0
			0
			0
			0
			0
			0
			0
			0
			0
			0
			0
			0
			0
			0
			0
			0
			0
			0
			0
			0
			0
			0
			0
			0
			0
			0
			0
			0
			0
			0
			0
			0
			0
			0
			0
			0
			0
			0
			0
			0
			0
			0
			0
			0
			0
			0
			0
			0
			0
			0
			0
			0
			0
			0
			0
			0
			0
			0
			0
			0
			0
			0
			0
			0
			0
			0
			0
			0
			0
			0
			0
			0
			0
			0
			0
			0
			0
			0
			0
			0
			0
			0
			0
			0
			0
			0
			0
			0
			0
			0
			0
			0
			0
			0
			0
			0
			0
			0
			0
			0
			0
			0
			0
			0
			0
			0
			0
			0
			0
			0
			0
			0
			0
			0
			0
			0
			0
			0
			0
			0
			0
			0
			0
			0
			0
			0
			0
			0
			0
			0
			0
			0
			0
			0
			0
			0
			0
			0
			0
			0
			0
			0
			0
			0
			0
			0
			0
			0
			0
			0
			0
			0
			0
			0
			0
			0
			0
			0
			0
			0
			0
			0
			0
			0
			0
			0
			0
			0
			0
			0
			0
			0
			0
			0
			0
			0
			0
			0
			0
			0
			0
			0
			0
			0
			0
			0
			0
			0
			0
			0
			0
			0
			0
			0
			0
			0
			0
			0
			0
			0
			0
			0
			0
			0
			0
			0
			0
			0
			0
			0
			0
			0
			0
			0
			0
			0
			0
			0
			0
			0
			0
			0
			0
			0
			0
			0
			0
			0
			0
			0
			0
			0
			0
			0
			0
			0
			0
			0
			0
			0
			0
			0
			0
			0
			0
			0
			0
			0
			0
			0
			0
			0
			0
			0
			0
			0
			0
			0
			0
			0
			0
			0
			0
[truncated: 1,046,576+ more rows]

## Sheet: _> 5 FC_Downreg 0ug_mL cholest
GeneID	WormBase Gene ID	Fold Change (0 vs 5ug/mL)	log2(FC)	P-value	P-adj
F14H12.1	WBGene00000738	-290.079	-8.1803	3.39271e-20	5.35478e-19
C25B8.4	WBGene00016088	-270.794	-8.08105	2.09935e-29	6.30663e-28
C18A3.8	WBGene00001958	-201.329	-7.65341	2.36023e-10	1.28654e-09
C27A7.8	WBGene00007758	-139.765	-7.12686	6.21005e-09	2.81929e-08
R11.4	WBGene00011229	-116.985	-6.87018	1.28465e-12	9.54595e-12
F22B5.3	WBGene00009041	-110.424	-6.7869	3.58065e-20	5.62942e-19
M01D1.3	WBGene00019700	-105.826	-6.72554	3.13767e-07	1.12892e-06
C52D10.7	WBGene00004815	-103.61	-6.69503	1.92115e-07	7.11007e-07
H27M09.4	WBGene00000635	-96.893	-6.59832	1.8928e-21	3.31435e-20
F14B6.3	WBGene00008784	-89.0808	-6.47704	2.81129e-07	1.01761e-06
C44C10.8	WBGene00001981	-85.4871	-6.41764	5.8692e-07	2.04171e-06
M01E5.6	WBGene00010808	-82.2627	-6.36217	2.38453e-20	3.81195e-19
B0281.5	WBGene00015112	-81.8572	-6.35504	8.42279e-18	1.07188e-16
T04C12.1	WBGene00011427	-80.6185	-6.33304	2.14102e-06	6.79294e-06
C34E10.7	WBGene00000561	-75.5697	-6.23974	5.49161e-06	1.63544e-05
F58E1.5	WBGene00019037	-71.8504	-6.16692	2.14102e-06	6.79294e-06
C24H11.3	WBGene00006557	-71.6002	-6.16189	2.04811e-06	6.51992e-06
F44F1.7	WBGene00009699	-69.9103	-6.12743	0.000256962	0.000585263
F45C12.6	WBGene00018437	-66.5846	-6.05712	3.38802e-05	8.91665e-05
C08F1.6	WBGene00015610	-65.643	-6.03657	3.99948e-06	1.22123e-05
F29A7.2	WBGene00017912	-63.7063	-5.99336	2.09497e-05	5.72135e-05
C29F7.4	WBGene00001435	-61.172	-5.9348	1.54158e-16	1.75334e-15
C35E7.1	WBGene00016453	-56.2427	-5.81359	1.44907e-14	1.35767e-13
F36H5.4	WBGene00018103	-54.3229	-5.76349	1.45153e-05	4.07003e-05
T04B8.3	WBGene00020205	-53.3121	-5.73639	5.02038e-23	9.88299e-22
C52D10.9	WBGene00004814	-51.8599	-5.69655	3.15233e-08	1.30202e-07
C52E2.6	WBGene00016885	-50.8243	-5.66745	2.63286e-05	7.07201e-05
K02B12.2	WBGene00010495	-50.5684	-5.66016	1.02432e-07	3.92673e-07
F40H6.4	WBGene00006547	-49.1599	-5.61941	3.00579e-34	1.20845e-32
K05F6.4	WBGene00019415	-43.2934	-5.43608	7.1225e-12	4.80241e-11
R06A4.6	WBGene00011049	-43.1617	-5.43168	0.000100839	0.000245151
F56D5.1	WBGene00000695	-42.9959	-5.42613	3.00459e-05	7.98032e-05
F08D12.6	WBGene00017249	-42.0453	-5.39387	0.000251971	0.000574624
F19F10.1	WBGene00017598	-42.0291	-5.39332	2.09689e-07	7.71981e-07
C03E10.6	WBGene00007283	-41.5702	-5.37748	3.33853e-35	1.4162e-33
R52.1	WBGene00020073	-39.959	-5.32045	7.3553e-11	4.31493e-10
F43G6.5	WBGene00009658	-38.291	-5.25893	0.000147366	0.000349433
F07E5.2	WBGene00017208	-38.2708	-5.25817	0.00014732	0.000349375
F55C9.4	WBGene00010101	-38.2249	-5.25644	0.000196425	0.000457043
C32B5.1	WBGene00016295	-38.1878	-5.25504	3.45996e-11	2.12381e-10
EEED8.12	WBGene00017140	-37.6879	-5.23603	5.51926e-07	1.92662e-06
C52A10.3	WBGene00016864	-37.6761	-5.23558	0.00040821	0.000900241
F44F1.5	WBGene00009697	-37.0992	-5.21332	0.000186954	0.000436324
F56D5.5	WBGene00010149	-37.0835	-5.21271	8.04422e-07	2.72559e-06
F58E10.2	WBGene00001310	-37.0713	-5.21223	0.000208621	0.000483195
F29B9.13	WBGene00195370	-36.3335	-5.18323	0.000465597	0.00101703
C52D10.6	WBGene00004818	-34.8852	-5.12454	4.9225e-10	2.58052e-09
R17.1	WBGene00011267	-34.7217	-5.11776	0.000298162	0.000672466
R52.10	WBGene00020081	-34.6051	-5.11291	0.000235957	0.000540774
C08A9.8	WBGene00015588	-34.4999	-5.10852	0.000617364	0.00131599
K03A11.1	WBGene00010519	-31.8247	-4.99208	5.08711e-10	2.65991e-09
R08C7.13	WBGene00019956	-31.2857	-4.96743	4.16579e-07	1.47518e-06
EEED8.4	WBGene00017135	-30.9652	-4.95258	4.19656e-06	1.2773e-05
K09F6.8	WBGene00019591	-30.7934	-4.94455	0.000885954	0.00183574
R02C2.6	WBGene00019817	-30.4636	-4.92902	0.00232274	0.00447066
F08G12.10	WBGene00002124	-30.0092	-4.90733	6.42356e-67	1.29772e-64
C08A9.9	WBGene00015589	-29.9697	-4.90543	4.28373e-11	2.59011e-10
F31E9.4	WBGene00009297	-29.0418	-4.86006	0.00151506	0.00301557
R08C7.9	WBGene00019952	-28.9527	-4.85563	0.00193364	0.00377844
K02E7.9	WBGene00019313	-28.5286	-4.83434	1.18339e-06	3.91044e-06
F26D10.12	WBGene00009156	-28.2709	-4.82125	3.78593e-14	3.38805e-13
F54E7.5	WBGene00018828	-27.9398	-4.80425	2.10998e-13	1.73016e-12
F54D10.1	WBGene00004821	-27.4846	-4.78055	1.24294e-18	1.71549e-17
F02D10.6	WBGene00008526	-26.9838	-4.75402	1.09282e-22	2.08525e-21
K06G5.2	WBGene00010606	-26.7153	-4.7396	2.36251e-05	6.40223e-05
C47F8.1	WBGene00008157	-26.2707	-4.71538	1.0459e-08	4.61603e-08
F02H6.1	WBGene00008534	-24.7171	-4.62744	6.85165e-06	2.01376e-05
F48E3.6	WBGene00018606	-24.6562	-4.62388	0.0035181	0.00655819
C37E2.4	WBGene00000457	-24.5132	-4.61549	9.95581e-12	6.57563e-11
F23F12.9	WBGene00017755	-24.193	-4.59652	2.87391e-09	1.36572e-08
C31G12.1	WBGene00007850	-23.6088	-4.56125	8.31779e-15	7.99239e-14
M151.1	WBGene00019793	-23.5197	-4.5558	0.00227259	0.00438195
H29C22.1	WBGene00045261	-23.2166	-4.53709	1.90446e-39	1.02259e-37
C40A11.2	WBGene00016545	-23.2064	-4.53645	0.00484443	0.00880617
F17A2.13	WBGene00008904	-22.7329	-4.50671	1.256e-11	8.21174e-11
F12E12.10	WBGene00044694	-22.1568	-4.46968	0.00605427	0.0107775
F56A8.8	WBGene00010142	-21.8928	-4.45239	1.87165e-08	7.97512e-08
C01B10.5	WBGene00001858	-21.7793	-4.44489	3.03008e-13	2.43885e-12
C32F10.6	WBGene00003601	-21.7196	-4.44093	8.37871e-37	3.77205e-35
F15A4.10	WBGene00008844	-21.5597	-4.43027	1.09146e-25	2.56026e-24
F55G7.2	WBGene00010120	-21.0188	-4.39361	0.00368897	0.00684199
F36F12.4	WBGene00018095	-20.9987	-4.39223	0.00746086	0.0130359
C55C2.1	WBGene00016948	-20.9935	-4.39187	0.00388787	0.00718452
C08F11.12	WBGene00007459	-20.6731	-4.36969	9.85901e-15	9.37854e-14
F23D12.10	WBGene00045291	-20.5738	-4.36273	6.62262e-06	1.95105e-05
F54D8.1	WBGene00018799	-20.5234	-4.3592	3.27743e-23	6.53141e-22
F36H5.11	WBGene00018109	-20.3499	-4.34695	0.000410791	0.000905511
K09E3.5	WBGene00019576	-20.2394	-4.33909	2.88825e-08	1.20031e-07
F09C3.3	WBGene00008611	-20.2063	-4.33674	0.0196033	0.0313444
M199.4	WBGene00010953	-20.1079	-4.32969	1.65841e-06	5.34889e-06
C05D12.5	WBGene00007342	-19.7921	-4.30685	0.00614299	0.0109222
C16C4.6	WBGene00015830	-19.7708	-4.3053	0.00488363	0.00887443
F14H3.5	WBGene00008824	-19.4858	-4.28435	2.63747e-31	8.8072e-30
EEED8.15	WBGene00017143	-19.1175	-4.25682	5.32979e-13	4.16136e-12
F28D1.2	WBGene00009212	-19.0719	-4.25338	1.06224e-12	7.97763e-12
F36H5.8	WBGene00018106	-18.9098	-4.24106	0.0120301	0.0201524
F12E12.6	WBGene00017407	-18.7735	-4.23062	2.70633e-06	8.482e-06
F12E12.5	WBGene00017406	-18.5979	-4.21707	0.00816391	0.0141526
C08A9.7	WBGene00015587	-18.5867	-4.21619	4.49135e-06	1.3596e-05
F10G2.4	WBGene00017365	-18.5566	-4.21386	6.84516e-07	2.35236e-06
F58B3.9	WBGene00010234	-18.4993	-4.2094	5.63357e-27	1.44066e-25
F17E9.1	WBGene00000690	-18.4983	-4.20932	0.00929891	0.0159339
T02G6.5	WBGene00011388	-18.4752	-4.20752	7.78259e-20	1.18551e-18
F28C6.1	WBGene00009202	-18.2079	-4.18649	5.67519e-11	3.37836e-10
F45B8.1	WBGene00009718	-17.9486	-4.1658	1.93517e-26	4.73883e-25
F53C3.2	WBGene00018746	-17.8387	-4.15694	6.29466e-07	2.17753e-06
F45D11.10	WBGene00018456	-17.779	-4.1521	4.07106e-07	1.44417e-06
F19B10.9	WBGene00006548	-17.6245	-4.13951	1.11293e-33	4.35526e-32
R07C3.6	WBGene00019922	-17.4605	-4.12602	1.30775e-13	1.09968e-12
C40A11.3	WBGene00016546	-17.4419	-4.12448	0.0158188	0.0258272
R04A9.7	WBGene00044281	-17.371	-4.11861	0.00245696	0.0047088
F23A7.1	WBGene00009067	-17.2927	-4.11209	0.00855728	0.0147807
M151.5	WBGene00019797	-17.2267	-4.10658	0.0144643	0.0238105
F40G12.11	WBGene00009606	-16.9872	-4.08637	2.12402e-14	1.95827e-13
F45C12.7	WBGene00018438	-16.8648	-4.07595	1.41372e-21	2.49711e-20
C52D10.8	WBGene00004819	-16.8623	-4.07573	0.000104792	0.000254112
F14H3.4	WBGene00008823	-16.5406	-4.04794	4.34114e-45	3.0242e-43
C01G6.3	WBGene00007225	-16.1922	-4.01722	6.33721e-55	6.92041e-53
K04G2.10	WBGene00010568	-16.1639	-4.01471	9.73967e-09	4.31977e-08
F22F4.2	WBGene00002125	-16.1611	-4.01445	1.38588e-88	7.99949e-86
F27B3.6	WBGene00017848	-16.0919	-4.00827	0.00388132	0.00717405
F55C9.14	WBGene00077663	-16.083	-4.00747	0.0117484	0.0197152
B0238.15	WBGene00044537	-15.941	-3.99467	0.00246746	0.00472558
C06H2.7	WBGene00007391	-15.9131	-3.99214	5.65522e-35	2.39266e-33
R04D3.2	WBGene00011010	-15.8748	-3.98866	1.08948e-53	1.15086e-51
F17A2.5	WBGene00000461	-15.8361	-3.98515	1.46731e-12	1.07892e-11
F19H6.4	WBGene00008959	-15.804	-3.98222	1.75718e-30	5.53597e-29
B0416.4	WBGene00015180	-15.4689	-3.9513	2.86831e-15	2.88832e-14
K09E3.7	WBGene00019578	-15.4045	-3.94528	6.22677e-31	2.01677e-29
C10G8.4	WBGene00015683	-15.3769	-3.9427	2.43186e-15	2.46264e-14
F31F6.3	WBGene00009302	-15.1286	-3.91921	3.13632e-11	1.94211e-10
C35E7.5	WBGene00016457	-15.0953	-3.91602	2.42081e-22	4.49713e-21
C04F6.3	WBGene00000503	-15.0884	-3.91537	1.45029e-31	4.9555e-30
C36C9.1	WBGene00016485	-14.9209	-3.89927	5.24545e-63	8.92389e-61
F58E1.14	WBGene00019045	-14.8793	-3.89524	0.0175744	0.0283528
C03C10.9	WBGene00185075	-14.8522	-3.89261	0.0158616	0.0258841
K04C1.5	WBGene00010555	-14.7328	-3.88096	2.37121e-43	1.49701e-41
F02E11.3	WBGene00017181	-14.5654	-3.86447	0.0324869	0.0496269
B0391.5	WBGene00007162	-14.4402	-3.85202	7.66415e-12	5.14188e-11
C50E3.12	WBGene00016823	-14.3482	-3.8428	3.78994e-22	6.95267e-21
F54D5.5	WBGene00010051	-14.3163	-3.83959	6.6705e-70	1.63346e-67
D1086.19	WBGene00045406	-14.2938	-3.83732	0.000232746	0.000533944
C17E7.4	WBGene00015899	-14.035	-3.81096	3.83093e-56	4.45435e-54
M151.7	WBGene00019799	-13.9961	-3.80696	1.69426e-64	3.11166e-62
C32B5.10	WBGene00016303	-13.9208	-3.79917	1.34152e-20	2.18345e-19
F02H6.4	WBGene00008537	-13.8854	-3.79549	9.36197e-40	5.1641e-38
C47C12.3	WBGene00004335	-13.7781	-3.7843	6.3332e-10	3.26707e-09
F12E12.1	WBGene00017402	-13.7152	-3.7777	2.08423e-33	7.98816e-32
F36F12.3	WBGene00018094	-13.6596	-3.77185	0.0249038	0.0389448
F45C12.15	WBGene00018446	-13.6515	-3.77098	2.60268e-18	3.46495e-17
R05G9.3	WBGene00019905	-13.6328	-3.76901	9.73937e-27	2.44043e-25
C53D6.8	WBGene00008285	-13.6172	-3.76736	0.0213862	0.0338866
T05B9.2	WBGene00011465	-13.6172	-3.76736	0.0213862	0.0338866
F07E5.1	WBGene00017207	-13.5948	-3.76498	0.00259907	0.00495882
F31D5.6	WBGene00017949	-13.5899	-3.76447	0.00212313	0.00411933
C50E3.13	WBGene00016824	-13.3848	-3.74252	5.06538e-32	1.77971e-30
C33E10.3	WBGene00023245	-13.3753	-3.74149	7.60005e-05	0.000189147
C27C12.3	WBGene00007773	-13.2496	-3.72788	1.1486e-20	1.88655e-19
C29A12.2	WBGene00007798	-13.2072	-3.72325	0.000536843	0.00115933
C33F10.13	WBGene00016359	-13.1931	-3.72171	0.000273325	0.000619216
C43D7.10	WBGene00077441	-13.086	-3.70995	0.0437449	0.0650061
K12H6.11	WBGene00019690	-13.0612	-3.70721	0.0472044	0.0695267
F22E5.17	WBGene00017712	-12.8828	-3.68737	1.41047e-28	4.03469e-27
C17E4.2	WBGene00007642	-12.7964	-3.67767	1.01738e-19	1.53815e-18
C36C9.3	WBGene00016486	-12.7547	-3.67295	6.73123e-29	1.96727e-27
F02H6.2	WBGene00008535	-12.7087	-3.66774	2.58702e-16	2.88355e-15
M151.3	WBGene00019795	-12.6004	-3.6554	1.2176e-22	2.31244e-21
F43D2.2	WBGene00009651	-12.5903	-3.65424	2.08576e-33	7.98816e-32
F17A9.6	WBGene00017538	-12.5725	-3.6522	1.75814e-33	6.81418e-32
F13A7.9	WBGene00004817	-12.5333	-3.64769	1.63644e-12	1.19783e-11
C49F5.3	WBGene00008207	-12.4702	-3.64041	9.46854e-27	2.37995e-25
F02H6.3	WBGene00008536	-12.4243	-3.6351	1.96449e-15	2.01716e-14
C49F5.6	WBGene00008210	-12.3957	-3.63177	2.72691e-37	1.25205e-35
F40G9.9	WBGene00018245	-12.3374	-3.62496	0.0400395	0.05998
M05B5.5	WBGene00001949	-12.3337	-3.62453	7.24464e-42	4.35271e-40
F26G5.1	WBGene00017843	-12.3153	-3.62238	7.48899e-46	5.40344e-44
F59A7.4	WBGene00001857	-12.1516	-3.60307	0.000789966	0.00165338
C24D10.5	WBGene00016056	-12.1203	-3.59935	1.56151e-07	5.84057e-07
F14D7.2	WBGene00008789	-12.119	-3.59919	2.73241e-39	1.44791e-37
C10A4.1	WBGene00015662	-12.1181	-3.59909	0.00134345	0.00269625
K02B9.2	WBGene00010493	-12.0595	-3.5921	1.32032e-37	6.33206e-36
F23D12.2	WBGene00009086	-12.0132	-3.58655	1.72057e-12	1.25487e-11
C09B8.5	WBGene00015624	-11.8868	-3.57129	0.000103771	0.000251785
K02B9.1	WBGene00010492	-11.6015	-3.53624	2.58012e-40	1.45296e-38
F16H11.3	WBGene00017532	-11.5874	-3.53449	2.3459e-46	1.78308e-44
F52B11.6	WBGene00002117	-11.5382	-3.52835	2.25696e-24	4.8378e-23
E02H4.6	WBGene00008464	-11.522	-3.52633	7.80562e-28	2.12381e-26
F46C3.4	WBGene00044702	-11.4756	-3.5205	2.16748e-16	2.43608e-15
C04B4.2	WBGene00007290	-11.3765	-3.50798	7.01487e-53	6.87117e-51
F54F7.6	WBGene00010066	-11.3725	-3.50748	8.45863e-13	6.44547e-12
F43D9.4	WBGene00004798	-11.1695	-3.48149	2.57057e-27	6.78849e-26
F43G6.10	WBGene00009662	-11.1594	-3.48018	2.38579e-21	4.12931e-20
C33E10.1	WBGene00016345	-11.1149	-3.47443	0.00254914	0.00487162
F12E12.3	WBGene00017404	-11.0879	-3.47091	0.00093254	0.00192585
C45H4.14	WBGene00016695	-11.0641	-3.46782	1.56937e-09	7.72123e-09
C29G2.1	WBGene00016229	-10.945	-3.4522	6.77111e-17	7.95301e-16
C50E3.11	WBGene00016822	-10.9162	-3.44839	2.90623e-27	7.63747e-26
C46E10.8	WBGene00016712	-10.8944	-3.44552	2.54493e-11	1.59919e-10
F52E1.1	WBGene00004078	-10.8455	-3.43902	1.05504e-27	2.83249e-26
F45C12.8	WBGene00018439	-10.7702	-3.42897	5.90887e-05	0.000149474
F42G2.6	WBGene00018355	-10.7143	-3.42147	2.11758e-07	7.78888e-07
C04F6.1	WBGene00006929	-10.6977	-3.41923	1.87657e-62	3.0948e-60
C44E4.8	WBGene00045479	-10.6631	-3.41455	4.20526e-13	3.31377e-12
F14H3.6	WBGene00008825	-10.6238	-3.40923	2.1611e-63	3.79649e-61
T01G5.7	WBGene00011342	-10.6125	-3.40769	4.28613e-17	5.08608e-16
R04D3.3	WBGene00011011	-10.5992	-3.40588	7.38865e-83	3.41187e-80
B0410.2	WBGene00015171	-10.5471	-3.39877	4.99707e-14	4.41567e-13
F31F6.2	WBGene00009301	-10.5439	-3.39833	1.47506e-37	7.01172e-36
C46C11.4	WBGene00044567	-10.4518	-3.38567	0.0171347	0.0277126
F45C12.12	WBGene00018443	-10.3493	-3.37146	2.55104e-13	2.06978e-12
F45C12.2	WBGene00018433	-10.2397	-3.3561	0.000800291	0.00167318
F54H12.5	WBGene00018845	-10.224	-3.35389	2.79981e-06	8.74407e-06
R03A10.1	WBGene00010981	-10.2109	-3.35203	1.39242e-09	6.87994e-09
F19B10.2	WBGene00017584	-10.1089	-3.33756	4.07468e-17	4.84941e-16
C29F7.5	WBGene00001436	-10.0977	-3.33595	2.23683e-18	3.00014e-17
F35C8.8	WBGene00018038	-10.072	-3.33227	0.00381123	0.0070566
F47H4.1	WBGene00009834	-10.0503	-3.32916	8.89275e-30	2.69652e-28
F54E4.2	WBGene00010058	-10.0382	-3.32743	0.0139576	0.0230725
C01G12.4	WBGene00006939	-10.0111	-3.32353	0.0218935	0.0346327
F14H3.3	WBGene00008822	-9.90544	-3.30822	1.33751e-15	1.39373e-14
C17E7.12	WBGene00015905	-9.80982	-3.29423	6.50876e-13	5.01883e-12
F59D8.1	WBGene00006927	-9.75929	-3.28678	2.59418e-40	1.4558e-38
DY3.8	WBGene00008440	-9.71798	-3.28066	2.08098e-19	3.06031e-18
R09F10.8	WBGene00019989	-9.66939	-3.27343	2.78427e-62	4.49993e-60
C28G1.4	WBGene00016189	-9.66243	-3.27239	0.0109123	0.0184481
F53F8.3	WBGene00010000	-9.57701	-3.25958	3.99746e-24	8.44954e-23
C10F3.7	WBGene00015679	-9.52241	-3.25133	0.0110471	0.0186476
C29G2.2	WBGene00016230	-9.47691	-3.24442	5.03149e-06	1.5091e-05
R09A8.2	WBGene00011153	-9.46317	-3.24232	8.64278e-20	1.31406e-18
F32D1.7	WBGene00017986	-9.38181	-3.22987	1.62394e-41	9.57888e-40
R11H6.6	WBGene00014822	-9.37657	-3.22906	9.74403e-09	4.32052e-08
K11D12.13	WBGene00044535	-9.3742	-3.2287	4.63433e-23	9.15648e-22
R06C7.6	WBGene00011065	-9.35861	-3.22629	0.00448129	0.00820111
M151.4	WBGene00019796	-9.3531	-3.22544	3.69044e-13	2.94252e-12
C33A12.12	WBGene00007887	-9.34144	-3.22365	0.000285936	0.000646154
C35E7.3	WBGene00016455	-9.24745	-3.20906	0.0220654	0.0348807
C04A11.2	WBGene00007286	-9.24596	-3.20882	4.70136e-13	3.68673e-12
K10B2.3	WBGene00019606	-9.2299	-3.20631	2.42112e-21	4.18057e-20
C41H7.3	WBGene00016573	-9.18217	-3.19884	7.86169e-42	4.70595e-40
F18A12.7	WBGene00017556	-9.1815	-3.19873	1.195e-05	3.39429e-05
F31B9.3	WBGene00009280	-9.10841	-3.1872	1.47035e-10	8.2456e-10
C25A1.8	WBGene00007709	-9.05418	-3.17858	1.50521e-39	8.19099e-38
R04D3.4	WBGene00011012	-9.04399	-3.17696	1.02597e-14	9.74217e-14
F54C9.8	WBGene00004241	-8.99401	-3.16896	4.36386e-37	1.98673e-35
EEED8.3	WBGene00017134	-8.98605	-3.16769	6.29146e-49	5.26852e-47
R07C3.2	WBGene00019918	-8.93809	-3.15997	2.00116e-18	2.70198e-17
F54F7.5	WBGene00003219	-8.93209	-3.159	6.73988e-16	7.20436e-15
C40A11.10	WBGene00016553	-8.92414	-3.15771	0.0005434	0.00117209
C36A4.1	WBGene00007963	-8.86453	-3.14804	6.909e-14	5.9745e-13
F31F6.1	WBGene00009300	-8.8505	-3.14576	9.21271e-11	5.3406e-10
F43G6.7	WBGene00009659	-8.84206	-3.14438	4.13362e-29	1.22135e-27
H02I12.1	WBGene00010351	-8.83049	-3.14249	1.57079e-34	6.42712e-33
F31E9.6	WBGene00009299	-8.72845	-3.12573	1.93679e-09	9.41142e-09
F52D2.4	WBGene00001569	-8.71797	-3.12399	3.60047e-44	2.3464e-42
F36H5.5	WBGene00018104	-8.69072	-3.11948	0.0233196	0.0366653
F23A7.6	WBGene00009071	-8.67496	-3.11686	2.65985e-06	8.34405e-06
R07C3.9	WBGene00019925	-8.65954	-3.11429	0.018145	0.0291923
F23D12.9	WBGene00044217	-8.64084	-3.11117	0.0349204	0.0530187
C17F4.8	WBGene00015914	-8.63364	-3.10997	0.0122376	0.0204767
H13N06.6	WBGene00006541	-8.59019	-3.10269	1.69067e-53	1.72941e-51
H04M03.3	WBGene00019153	-8.49268	-3.08622	2.29069e-34	9.30205e-33
F19B10.5	WBGene00017587	-8.44181	-3.07755	1.09861e-10	6.29414e-10
B0244.8	WBGene00015083	-8.44003	-3.07725	8.34073e-61	1.24818e-58
H16D19.5	WBGene00195253	-8.39798	-3.07004	1.05265e-05	3.01326e-05
F47G3.3	WBGene00018578	-8.30926	-3.05472	1.0275e-24	2.26266e-23
F29G9.7	WBGene00017933	-8.30615	-3.05418	2.85177e-12	2.0322e-11
C28D4.3	WBGene00001607	-8.30401	-3.05381	9.14731e-53	8.85262e-51
F59D8.2	WBGene00006928	-8.29514	-3.05227	4.51533e-70	1.14026e-67
F44F4.2	WBGene00009701	-8.28253	-3.05007	2.807e-60	4.12424e-58
C33E10.2	WBGene00016346	-8.23494	-3.04176	1.89314e-08	8.05819e-08
F58E1.13	WBGene00019044	-8.20862	-3.03714	5.45711e-09	2.50207e-08
B0273.2	WBGene00004243	-8.15129	-3.02703	3.27722e-24	6.96926e-23
F52F12.6	WBGene00009939	-8.09777	-3.01752	2.78701e-25	6.3711e-24
C54E4.1	WBGene00016917	-8.06446	-3.01158	0.0290927	0.0449046
F08F3.6	WBGene00017263	-8.03767	-3.00678	2.49373e-22	4.62197e-21
C39E6.4	WBGene00003377	-8.02359	-3.00425	2.55244e-05	6.87083e-05
K08E5.1	WBGene00014801	-7.95431	-2.99174	2.4962e-14	2.2793e-13
F18A1.7	WBGene00017548	-7.92383	-2.9862	1.2062e-17	1.51062e-16
T02G5.1	WBGene00020161	-7.91251	-2.98413	0.001081	0.0022054
C17E7.9	WBGene00015903	-7.88889	-2.97982	5.44888e-10	2.83988e-09
C12C8.3	WBGene00003026	-7.84575	-2.97191	1.52006e-31	5.18296e-30
F11F1.7	WBGene00008719	-7.82507	-2.9681	0.00922132	0.0158194
F14D2.5	WBGene00017453	-7.76697	-2.95735	0.000148526	0.000351872
F26D10.10	WBGene00001606	-7.73157	-2.95076	4.69769e-74	1.48871e-71
C01G8.1	WBGene00015312	-7.709	-2.94654	5.12536e-29	1.50338e-27
F17E9.12	WBGene00001905	-7.69547	-2.94401	0.00354649	0.00660502
F47G3.2	WBGene00018577	-7.68918	-2.94283	6.39298e-12	4.3395e-11
C46E10.9	WBGene00016713	-7.66036	-2.93741	2.04552e-13	1.68071e-12
M151.2	WBGene00019794	-7.6468	-2.93486	0.0203278	0.0323618
F32D1.6	WBGene00017985	-7.61948	-2.92969	6.2143e-27	1.58666e-25
F54D12.4	WBGene00018817	-7.59333	-2.92473	2.60997e-13	2.11546e-12
B0280.5	WBGene00015102	-7.56865	-2.92004	7.12254e-41	4.06765e-39
F48E3.4	WBGene00018605	-7.55222	-2.9169	8.22659e-50	7.03482e-48
C07G2.1	WBGene00000465	-7.55194	-2.91685	2.34841e-59	3.1895e-57
F54D11.3	WBGene00018813	-7.52714	-2.9121	1.03486e-15	1.08748e-14
K09E3.6	WBGene00019577	-7.52553	-2.91179	0.00031834	0.000714188
F59A3.9	WBGene00019082	-7.50628	-2.9081	1.11317e-10	6.36402e-10
F22B3.1	WBGene00001938	-7.49232	-2.90541	1.53003e-09	7.53684e-09
F54C8.2	WBGene00010036	-7.47707	-2.90247	8.21226e-49	6.77176e-47
C27C12.1	WBGene00007771	-7.44643	-2.89655	1.02813e-14	9.75156e-14
C05C10.5	WBGene00007332	-7.44416	-2.89611	1.58838e-11	1.02358e-10
K09F5.2	WBGene00006925	-7.43889	-2.89509	1.38594e-31	4.74567e-30
C25A8.4	WBGene00016084	-7.43877	-2.89506	2.42388e-44	1.60552e-42
K01G12.3	WBGene00010483	-7.4359	-2.89451	9.39655e-06	2.70611e-05
R05A10.1	WBGene00011018	-7.42656	-2.89269	0.0346099	0.0525917
F52D2.6	WBGene00018688	-7.42061	-2.89154	3.47404e-19	5.01764e-18
F10E9.7	WBGene00017358	-7.40521	-2.88854	1.11953e-19	1.67847e-18
D2023.8	WBGene00050970	-7.40028	-2.88758	2.0231e-06	6.44409e-06
F40H3.6	WBGene00018252	-7.30171	-2.86823	0.00679138	0.011971
T01H8.1	WBGene00011352	-7.30116	-2.86813	5.97733e-56	6.9004e-54
F27C8.6	WBGene00009186	-7.28932	-2.86578	1.90622e-56	2.24879e-54
R01H2.3	WBGene00019811	-7.26047	-2.86006	3.62746e-29	1.07707e-27
F28D1.3	WBGene00009213	-7.25995	-2.85996	1.32484e-11	8.63735e-11
F29G9.1	WBGene00017930	-7.25781	-2.85953	4.99109e-05	0.000128082
C27B7.9	WBGene00007765	-7.25437	-2.85885	1.74312e-10	9.66793e-10
F49B2.2	WBGene00009862	-7.18227	-2.84444	0.0010373	0.00212481
F55A8.1	WBGene00001186	-7.1172	-2.83131	1.04748e-20	1.72221e-19
F02E8.4	WBGene00017177	-7.1065	-2.82914	5.85871e-46	4.31206e-44
F15A4.2	WBGene00008838	-7.0751	-2.82275	5.68319e-05	0.000144217
F44F1.4	WBGene00009696	-7.01157	-2.80974	0.0127265	0.0212201
R12E2.10	WBGene00020035	-6.97282	-2.80174	1.08682e-18	1.51163e-17
E03A3.5	WBGene00008465	-6.93696	-2.7943	0.018148	0.0291935
F38E1.7	WBGene00003395	-6.86036	-2.77829	3.83528e-47	3.0237e-45
R09A8.1	WBGene00011152	-6.85298	-2.77673	1.30708e-11	8.52847e-11
AH6.5	WBGene00003231	-6.84945	-2.77599	2.06024e-38	1.03731e-36
F08F1.5	WBGene00000422	-6.82949	-2.77178	2.57004e-06	8.08743e-06
F35C8.7	WBGene00018037	-6.78628	-2.76262	7.29385e-36	3.18603e-34
C28C12.2	WBGene00016178	-6.7658	-2.75826	5.18552e-57	6.39759e-55
F38H12.3	WBGene00018189	-6.73566	-2.75182	2.78127e-06	8.69624e-06
F53G12.5	WBGene00003229	-6.6712	-2.73795	1.11875e-19	1.67847e-18
R06C7.4	WBGene00011063	-6.65557	-2.73456	1.58617e-23	3.24091e-22
C30B5.1	WBGene00016243	-6.62383	-2.72767	1.60027e-45	1.1444e-43
F58D12.1	WBGene00010249	-6.58268	-2.71867	0.0245384	0.0384218
K02D7.3	WBGene00000675	-6.56964	-2.71582	1.1641e-34	4.84902e-33
F11C3.1	WBGene00008695	-6.52677	-2.70637	0.0073815	0.012914
F46E10.2	WBGene00018489	-6.51174	-2.70304	3.8986e-08	1.58354e-07
K03D7.1	WBGene00014795	-6.50074	-2.7006	0.0271194	0.0421446
F54D10.7	WBGene00018808	-6.49777	-2.69994	7.79655e-21	1.29638e-19
B0212.3	WBGene00015037	-6.44201	-2.68751	1.38785e-09	6.86367e-09
F22B3.2	WBGene00001937	-6.41833	-2.6822	6.52907e-11	3.85965e-10
R10D12.8	WBGene00011189	-6.40998	-2.68032	3.73217e-05	9.77307e-05
C36B1.12	WBGene00007979	-6.38057	-2.67368	7.0807e-63	1.19207e-60
F22B3.4	WBGene00009035	-6.37798	-2.6731	1.00278e-56	1.20947e-54
T01G9.5	WBGene00003183	-6.37676	-2.67282	4.10898e-51	3.68941e-49
C27D9.1	WBGene00016163	-6.37448	-2.67231	9.87267e-10	4.98009e-09
F16B4.8	WBGene00000387	-6.36668	-2.67054	5.00534e-44	3.23585e-42
K06A4.1	WBGene00003522	-6.35683	-2.66831	1.89043e-06	6.05013e-06
K09D9.12	WBGene00019569	-6.33399	-2.66311	3.11665e-13	2.50479e-12
K10D2.2	WBGene00019628	-6.23771	-2.64102	6.27068e-12	4.26185e-11
C44B9.3	WBGene00008080	-6.23597	-2.64061	2.81982e-17	3.40358e-16
F33E2.5	WBGene00009361	-6.17911	-2.6274	2.84262e-18	3.77195e-17
F29G9.6	WBGene00000980	-6.17139	-2.6256	3.04437e-08	1.26e-07
K07A12.2	WBGene00010621	-6.16838	-2.62489	1.88035e-50	1.62515e-48
C25A11.2	WBGene00016087	-6.16081	-2.62312	7.93544e-26	1.88885e-24
F45B8.2	WBGene00009719	-6.13541	-2.61716	0.000286663	0.000647616
C02F12.4	WBGene00006431	-6.12718	-2.61522	5.10637e-25	1.14943e-23
C17E4.3	WBGene00007643	-6.08679	-2.60568	1.97916e-28	5.60196e-27
B0513.4	WBGene00007196	-6.08437	-2.60511	1.48531e-17	1.84234e-16
C50B6.2	WBGene00008218	-6.06996	-2.60169	1.84772e-41	1.08199e-39
K07A1.2	WBGene00010609	-6.06717	-2.60102	6.64919e-37	3.01866e-35
C09G9.6	WBGene00003864	-6.06587	-2.60071	1.41243e-30	4.4848e-29
C18H7.1	WBGene00015993	-6.01611	-2.58883	0.00396212	0.00731503
K08H2.3	WBGene00010690	-6.00759	-2.58679	4.24893e-15	4.2078e-14
C06A1.4	WBGene00014667	-6.0013	-2.58527	4.72166e-30	1.45633e-28
F21G4.2	WBGene00003410	-5.98964	-2.58247	6.77595e-17	7.95301e-16
R11A5.3	WBGene00011231	-5.98113	-2.58042	2.90822e-07	1.05034e-06
T01H3.4	WBGene00011350	-5.97049	-2.57785	3.54692e-13	2.83789e-12
H31G24.4	WBGene00000867	-5.9699	-2.57771	3.89148e-60	5.66613e-58
F01F1.13	WBGene00017167	-5.96057	-2.57545	0.01173	0.0196906
F56B3.3	WBGene00018929	-5.94225	-2.57101	9.92007e-07	3.32149e-06
F14B4.1	WBGene00008779	-5.91935	-2.56544	1.13205e-06	3.75153e-06
D2021.1	WBGene00017046	-5.90355	-2.56158	1.36945e-27	3.6644e-26
C42D8.2	WBGene00006926	-5.89007	-2.55829	4.44443e-62	7.04225e-60
K08H2.4	WBGene00010691	-5.8666	-2.55253	0.00611139	0.0108684
F49E12.1	WBGene00009897	-5.85809	-2.55043	2.37854e-37	1.10465e-35
F18A11.1	WBGene00004242	-5.84222	-2.54652	2.44541e-37	1.13246e-35
R11G1.7	WBGene00044725	-5.84205	-2.54647	0.00282263	0.00534873
F32D1.10	WBGene00003159	-5.81673	-2.54021	1.03876e-23	2.14961e-22
B0228.6	WBGene00015063	-5.78228	-2.53164	0.000108873	0.000263415
F07A11.2	WBGene00008546	-5.76224	-2.52663	1.35393e-50	1.18282e-48
C03C10.3	WBGene00004392	-5.71937	-2.51586	3.53449e-51	3.19131e-49
F55G1.10	WBGene00001935	-5.71091	-2.51372	1.30548e-10	7.3799e-10
F13C5.1	WBGene00017422	-5.69677	-2.51014	3.83622e-08	1.56134e-07
H02I12.5	WBGene00010353	-5.68545	-2.50727	8.70426e-50	7.40412e-48
C38D4.6	WBGene00003912	-5.68504	-2.50717	2.09498e-45	1.48505e-43
D2096.13	WBGene00044953	-5.67128	-2.50368	0.0260831	0.0406318
F52B5.7	WBGene00009923	-5.66654	-2.50247	4.02983e-12	2.80976e-11
C48D1.2	WBGene00000417	-5.64597	-2.49722	8.17226e-14	7.0218e-13
K01C8.3	WBGene00006562	-5.62337	-2.49143	1.07006e-23	2.21154e-22
F39F10.3	WBGene00018203	-5.58042	-2.48037	1.91651e-08	8.15337e-08
F32A11.5	WBGene00009310	-5.56095	-2.47533	1.6526e-07	6.1656e-07
C39D10.7	WBGene00016534	-5.55741	-2.47441	4.82932e-17	5.70552e-16
F45D11.9	WBGene00018455	-5.53569	-2.46876	2.30516e-07	8.43658e-07
F54D10.5	WBGene00018806	-5.5034	-2.46032	8.50115e-10	4.31926e-09
C49C8.3	WBGene00016767	-5.47049	-2.45167	9.65882e-05	0.000235632
F33E11.2	WBGene00018010	-5.45098	-2.44652	7.16093e-19	1.00902e-17
F30F8.3	WBGene00009272	-5.43762	-2.44297	2.92794e-18	3.87562e-17
C39E9.13	WBGene00004339	-5.4016	-2.43339	4.13486e-20	6.45054e-19
C36B1.11	WBGene00007978	-5.34376	-2.41786	2.22771e-24	4.78143e-23
C25D7.6	WBGene00003155	-5.32366	-2.41242	5.1411e-49	4.32763e-47
C03E10.5	WBGene00007282	-5.30618	-2.40767	2.16612e-07	7.95754e-07
R09A1.1	WBGene00019971	-5.30285	-2.40677	8.00257e-26	1.90202e-24
C17F4.5	WBGene00015912	-5.29846	-2.40557	8.8029e-20	1.33715e-18
F53H4.1	WBGene00000803	-5.28535	-2.402	4.24852e-24	8.96404e-23
C18E3.8	WBGene00001985	-5.28513	-2.40194	1.91602e-20	3.0905e-19
T01E8.2	WBGene00004334	-5.26188	-2.39558	3.94691e-10	2.09628e-09
C26E6.2	WBGene00016138	-5.24966	-2.39222	2.25477e-19	3.30986e-18
F29G9.2	WBGene00017931	-5.24662	-2.39139	2.35189e-26	5.73323e-25
K08D10.11	WBGene00019534	-5.22167	-2.38451	0.000852999	0.00177246
C41D11.5	WBGene00016564	-5.2016	-2.37896	5.96627e-31	1.93628e-29
C41H7.6	WBGene00016576	-5.20084	-2.37875	2.70226e-17	3.26901e-16
F32A7.7	WBGene00006272	-5.18786	-2.37514	0.0132057	0.0219556
H35N09.2	WBGene00019266	-5.18767	-2.37509	9.33021e-14	7.97856e-13
F57B1.6	WBGene00010189	-5.18418	-2.37412	0.00705373	0.0123902
C44B12.1	WBGene00016636	-5.17937	-2.37278	6.75596e-60	9.66281e-58
R05H5.3	WBGene00011038	-5.17444	-2.3714	1.1873e-13	1.00414e-12
F49E12.2	WBGene00009898	-5.1633	-2.36829	2.33888e-14	2.14292e-13
C44C10.5	WBGene00008086	-5.16081	-2.3676	0.00461083	0.00842131
C50B6.3	WBGene00008219	-5.15943	-2.36721	7.9615e-28	2.16258e-26
B0393.6	WBGene00007171	-5.15904	-2.3671	1.95164e-19	2.87795e-18
C02B10.2	WBGene00015327	-5.11205	-2.3539	6.67336e-09	3.01355e-08
F46F11.8	WBGene00018511	-5.10648	-2.35233	2.51737e-10	1.36805e-09
F31A9.2	WBGene00017941	-5.10323	-2.35141	0.0164501	0.0267283
F57C2.3	WBGene00010195	-5.07781	-2.34421	3.32057e-16	3.65829e-15
R07E4.5	WBGene00019938	-5.07066	-2.34217	1.20278e-20	1.96754e-19
C02F12.8	WBGene00015357	-5.05897	-2.33885	1.83711e-18	2.48881e-17
F40B5.1	WBGene00018225	-5.05108	-2.33659	0.00198034	0.00386456
C28H8.1	WBGene00016192	-5.04452	-2.33472	9.51122e-32	3.29166e-30
R03D7.7	WBGene00003783	-5.03647	-2.33241	2.24675e-20	3.60238e-19
K07H8.6	WBGene00006930	-5.03117	-2.33089	1.31931e-41	7.83924e-40
F20B6.9	WBGene00017632	-5.01912	-2.32743	0.0484895	0.0711925
C31H1.8	WBGene00016291	-5.00656	-2.32382	3.77982e-33	1.41084e-31

## Sheet: < -5 FC Upreg 0ug_mL cholest
GeneID	WormBase Gene ID	Fold Changes (0 vs 5ug/mL)	log2(FC)	P-value	P-adj
C09G5.3	WBGene00000655	1026.79	10.0039	6.17599e-19	8.77121e-18
F57B7.3	WBGene00000729	457.377	8.83724	9.48458e-29	2.73244e-27
C45G9.9	WBGene00016680	453.208	8.82403	5.77242e-14	5.05932e-13
C31H1.5	WBGene00016288	376.558	8.55673	7.89177e-13	6.03915e-12
C34D4.2	WBGene00016398	375.259	8.55174	3.30618e-13	2.64921e-12
C05D2.3	WBGene00015467	364.322	8.50907	9.9202e-13	7.48507e-12
BE10.1	WBGene00007209	331.284	8.37193	1.30875e-12	9.71616e-12
C11H1.5	WBGene00007530	317.663	8.31135	2.72229e-25	6.23197e-24
F23B12.1	WBGene00009079	289.922	8.17952	7.91029e-12	5.29383e-11
T02E1.7	WBGene00011379	289.337	8.1766	4.45526e-12	3.09171e-11
C09G5.6	WBGene00000251	281.037	8.13462	1.38889e-159	4.48943e-156
K09H9.3	WBGene00000626	276.006	8.10856	1.80107e-83	8.56142e-81
C31H1.1	WBGene00016286	271.361	8.08407	3.869e-18	5.08794e-17
F52B11.4	WBGene00000707	271.344	8.08398	6.84371e-126	1.00553e-122
C50F2.5	WBGene00016839	266.028	8.05543	3.07903e-11	1.90737e-10
C07E3.4	WBGene00007415	265.38	8.05191	1.40679e-11	9.13479e-11
F46F5.6	WBGene00018497	260.784	8.02671	2.03419e-11	1.29232e-10
H08M01.1	WBGene00010373	252.621	7.98083	3.76723e-11	2.29758e-10
K08F4.5	WBGene00010679	251.141	7.97235	3.07586e-11	1.90614e-10
F47G6.3	WBGene00018580	250.408	7.96814	5.1816e-11	3.09823e-10
F11G11.9	WBGene00017387	248.979	7.95988	2.4672e-17	3.00037e-16
R11E3.1	WBGene00020003	241.947	7.91855	3.01622e-11	1.87061e-10
C35B8.1	WBGene00000748	240.061	7.90726	9.64458e-18	1.21683e-16
C52D10.13	WBGene00000711	236.197	7.88384	3.28295e-55	3.63418e-53
C54G4.3	WBGene00008313	235.738	7.88104	1.15039e-10	6.5652e-10
AC3.4	WBGene00004098	233.942	7.87	7.67455e-10	3.92023e-09
F49C5.11	WBGene00044163	233.112	7.86488	3.80564e-17	4.54259e-16
C15A11.6	WBGene00000638	232.365	7.86025	1.65069e-14	1.5359e-13
C35D10.2	WBGene00016440	227.731	7.83119	3.63199e-48	2.94976e-46
F49F1.5	WBGene00018645	227.574	7.83019	1.44519e-09	7.13197e-09
B0218.7	WBGene00015051	215.853	7.75391	1.27918e-25	2.98758e-24
F10F2.7	WBGene00008659	214.968	7.74798	1.98705e-10	1.09234e-09
F32B5.1	WBGene00017975	212.125	7.72877	3.22374e-27	8.43077e-26
C01G5.4	WBGene00015306	206.472	7.6898	1.95901e-10	1.07802e-09
F54D1.1	WBGene00010046	204.54	7.67624	1.6907e-10	9.39329e-10
F54A3.4	WBGene00018783	200.843	7.64993	9.33401e-10	4.72312e-09
C33H5.16	WBGene00016382	198.884	7.63578	2.38556e-10	1.29948e-09
K05F1.2	WBGene00003469	197.903	7.62865	1.16181e-43	7.42178e-42
C24D10.1	WBGene00016053	192.588	7.58937	3.76485e-10	2.00552e-09
C03A7.7	WBGene00000029	190.142	7.57094	2.21881e-18	2.9834e-17
F54C1.9	WBGene00006058	189.112	7.5631	8.68147e-16	9.1886e-15
F19C7.7	WBGene00000684	187.431	7.55021	1.54697e-34	6.34571e-33
F21F3.2	WBGene00017672	187.056	7.54732	5.87636e-10	3.04606e-09
F54C8.1	WBGene00010035	182.303	7.51019	7.38626e-10	3.78253e-09
F11G11.4	WBGene00017384	180.808	7.49832	1.56844e-15	1.62807e-14
C24D10.7	WBGene00016058	180.184	7.49333	2.32082e-10	1.26592e-09
C50B6.4	WBGene00000734	176.715	7.46528	5.98871e-163	3.22632e-159
K08D10.7	WBGene00019530	176.234	7.46135	1.18544e-09	5.90602e-09
F10G8.1	WBGene00008661	173.03	7.43488	2.49017e-14	2.27508e-13
F36D3.4	WBGene00009470	172.487	7.43034	6.28431e-23	1.22223e-21
C15A11.5	WBGene00000596	172.359	7.42927	2.12501e-17	2.59792e-16
F02C9.4	WBGene00017175	170.823	7.41636	1.19288e-09	5.94122e-09
D1014.7	WBGene00017020	168.445	7.39614	3.43681e-09	1.61705e-08
F55F8.7	WBGene00018895	165.081	7.36703	1.85682e-09	9.04459e-09
K07E3.9	WBGene00194670	164.718	7.36386	4.14346e-09	1.92654e-08
C09G9.4	WBGene00006409	162.572	7.34494	2.63453e-09	1.25751e-08
F15H10.1	WBGene00000601	162.54	7.34465	4.52338e-73	1.35383e-70
B0545.3	WBGene00015246	161.802	7.33809	2.17573e-09	1.04936e-08
F59E12.12	WBGene00000252	160.93	7.33029	7.26212e-68	1.54435e-65
F53G12.6	WBGene00004962	158.86	7.31161	2.2843e-14	2.0941e-13
F22D6.10	WBGene00000636	158.695	7.31011	2.04166e-81	8.68352e-79
D2062.7	WBGene00017059	156.283	7.28802	6.6213e-14	5.74106e-13
F59A6.8	WBGene00003460	154.622	7.2726	8.79025e-14	7.54477e-13
F44D12.8	WBGene00009685	153.924	7.26607	3.346e-14	3.00768e-13
F41G3.4	WBGene00001424	153.832	7.26521	8.9492e-09	3.98669e-08
F44D12.4	WBGene00009681	153.595	7.26298	5.19934e-53	5.18714e-51
B0432.12	WBGene00015193	152.942	7.25684	3.746e-09	1.75233e-08
F11G11.12	WBGene00000649	152.238	7.25019	5.34942e-150	1.44095e-146
B0222.7	WBGene00000718	152.152	7.24937	7.10194e-114	7.17385e-111
K08C9.1	WBGene00010650	151.703	7.2451	3.19268e-14	2.87787e-13
F15H10.2	WBGene00000602	151.579	7.24393	3.92755e-81	1.62762e-78
C47A4.3	WBGene00008124	150.718	7.23571	8.58454e-09	3.83481e-08
M02B1.4	WBGene00010829	150.51	7.23372	4.70643e-09	2.17703e-08
C09B9.2	WBGene00015627	150.215	7.23089	1.21573e-18	1.68081e-17
F54C9.4	WBGene00000615	148.248	7.21187	6.64808e-46	4.81822e-44
H17B01.2	WBGene00000646	146.745	7.19717	2.8429e-33	1.06853e-31
F19B6.4	WBGene00008950	146.669	7.19642	8.80441e-14	7.55291e-13
T02B11.9	WBGene00044777	146.506	7.19482	3.77439e-14	3.37959e-13
C16C8.18	WBGene00015855	145.395	7.18383	6.48827e-13	5.00541e-12
C27D6.3	WBGene00016161	144.61	7.17603	3.83074e-25	8.73236e-24
F54H5.2	WBGene00018839	143.887	7.16879	6.84909e-09	3.086e-08
C01G12.8	WBGene00007248	143.2	7.16188	1.52912e-37	7.22623e-36
C50E10.1	WBGene00016825	142.041	7.15016	2.88493e-30	8.98385e-29
C55B7.10	WBGene00016946	141.977	7.14951	2.15331e-13	1.76301e-12
C14A4.8	WBGene00007559	141.875	7.14848	1.61443e-08	6.93948e-08
C34B2.3	WBGene00016388	141.531	7.14498	1.08636e-08	4.78284e-08
F32B6.4	WBGene00009321	139.15	7.12049	1.30141e-20	2.1203e-19
F10C1.3	WBGene00017325	138.617	7.11496	4.33099e-17	5.13555e-16
F26G1.8	WBGene00003437	137.23	7.10045	1.1268e-13	9.55977e-13
R09E10.6	WBGene00011176	132.674	7.05174	1.08337e-59	1.50943e-57
C17F3.1	WBGene00015907	132.586	7.05078	1.13638e-23	2.34262e-22
F21D9.2	WBGene00009016	129.682	7.01884	1.7897e-08	7.65014e-08
AC3.3	WBGene00000024	129.284	7.0144	2.76008e-12	1.97034e-11
F40G12.10	WBGene00009605	128.988	7.01109	6.28596e-13	4.86094e-12
R09E10.3	WBGene00011173	128.896	7.01007	2.06788e-13	1.69822e-12
C48B6.4	WBGene00016742	128.806	7.00905	1.6761e-08	7.19499e-08
F12A10.4	WBGene00017393	127.566	6.9951	2.78707e-08	1.16005e-07
F32G8.5	WBGene00000725	127.288	6.99195	1.5037e-17	1.86371e-16
R07C3.4	WBGene00019920	127.179	6.99071	1.75908e-08	7.52918e-08
C48E7.8	WBGene00016753	126.973	6.98837	1.70021e-08	7.29074e-08
F26A1.4	WBGene00017803	126.81	6.98653	1.88022e-08	8.00742e-08
F47B8.11	WBGene00006057	126.691	6.98518	1.64095e-47	1.30646e-45
D2062.4	WBGene00017056	126.661	6.98483	7.22001e-08	2.81451e-07
F47B3.1	WBGene00018525	125.207	6.96817	6.19943e-08	2.43962e-07
T01C3.5	WBGene00011322	124.994	6.96571	4.99957e-08	1.99317e-07
F58G1.3	WBGene00010265	124.983	6.96559	6.38438e-26	1.53092e-24
F36D3.8	WBGene00009473	124.216	6.95671	7.08397e-13	5.45196e-12
F47F6.3	WBGene00018573	124.095	6.9553	2.75963e-08	1.14981e-07
K07A1.5	WBGene00010612	123.227	6.94518	4.86502e-13	3.80952e-12
F49C12.15	WBGene00009884	122.171	6.93276	8.40994e-55	9.12224e-53
F26F4.2	WBGene00005012	121.491	6.92471	4.97471e-08	1.98424e-07
F58E6.5	WBGene00010254	121.344	6.92296	5.23274e-34	2.08304e-32
C54G4.2	WBGene00008312	121.249	6.92183	5.39386e-08	2.13718e-07
D2062.1	WBGene00017055	120.674	6.91497	4.77701e-08	1.90915e-07
F37H8.4	WBGene00009513	120.01	6.90701	4.49846e-13	3.53276e-12
C33F10.11	WBGene00016357	119.909	6.90579	6.34287e-33	2.33516e-31
F44F4.10	WBGene00009705	119.041	6.89532	3.24442e-08	1.338e-07
F58E6.13	WBGene00077697	118.942	6.89411	4.34548e-52	4.01324e-50
C06A8.6	WBGene00015516	118.396	6.88747	4.46914e-12	3.09868e-11
F33D11.7	WBGene00018004	118.24	6.88558	8.98427e-13	6.82028e-12
K07E12.2	WBGene00019501	117.616	6.87793	3.51101e-08	1.44169e-07
F33D11.2	WBGene00018001	117.583	6.87753	4.21059e-08	1.70001e-07
H32C10.1	WBGene00019255	117.047	6.87094	9.05068e-08	3.49387e-07
D1022.9	WBGene00044300	117.016	6.87056	6.21853e-08	2.44416e-07
R08C7.8	WBGene00019951	116.19	6.86035	3.44361e-08	1.41545e-07
F54F12.1	WBGene00010072	116.129	6.85958	1.4277e-12	1.05219e-11
E01G4.6	WBGene00008448	116.081	6.85899	3.5167e-171	2.84185e-167
C47A4.5	WBGene00008125	115.484	6.85155	1.56621e-11	1.01131e-10
R07B1.13	WBGene00138711	115.307	6.84934	4.41463e-08	1.77618e-07
F57H12.6	WBGene00019021	115.119	6.84698	1.38344e-56	1.65624e-54
F26A3.5	WBGene00009143	115.08	6.84649	3.3609e-17	4.02362e-16
D2062.5	WBGene00017057	114.946	6.84482	8.16516e-08	3.16844e-07
F47B3.4	WBGene00018528	114.049	6.83351	9.72529e-08	3.73705e-07
K04G2.4	WBGene00010563	114.007	6.83298	1.34069e-12	9.9312e-12
C47E12.10	WBGene00008153	113.962	6.83241	5.7893e-08	2.28657e-07
F10F2.8	WBGene00008660	113.57	6.82743	4.871e-08	1.94527e-07
R08C7.6	WBGene00019950	112.252	6.8106	5.34256e-08	2.11945e-07
F27C1.3	WBGene00017853	112.189	6.80979	6.2229e-08	2.44528e-07
C04F12.12	WBGene00077685	112.178	6.80965	2.08153e-07	7.66502e-07
C44F1.2	WBGene00008092	110.94	6.79363	7.94878e-08	3.08669e-07
F26G1.7	WBGene00003424	110.786	6.79163	4.01176e-60	5.78912e-58
F09G8.6	WBGene00000666	110.67	6.79013	2.89963e-63	4.98551e-61
C53A5.4	WBGene00008264	110.512	6.78806	1.57204e-12	1.15331e-11
M110.7	WBGene00010915	109.277	6.77185	7.00025e-08	2.73677e-07
C08F11.10	WBGene00007457	108.555	6.76228	4.55677e-12	3.1528e-11
C44C10.1	WBGene00000753	108.444	6.7608	1.07686e-123	1.45036e-120
C34F11.5	WBGene00016416	108.409	6.76034	1.81443e-19	2.68297e-18
F46A9.1	WBGene00009754	108.339	6.75941	3.00461e-07	1.08322e-06
C34F11.4	WBGene00003443	107.584	6.74932	1.79843e-63	3.19409e-61
H06I04.5	WBGene00019169	107.494	6.74812	3.09056e-16	3.4212e-15
C04G2.3	WBGene00014665	107.193	6.74407	8.18379e-11	4.77841e-10
C17H12.3	WBGene00015929	106.731	6.73784	3.14413e-15	3.15232e-14
B0207.1	WBGene00015026	106.13	6.72969	5.18989e-16	5.62191e-15
C01G5.3	WBGene00015305	106.043	6.7285	1.03838e-07	3.97778e-07
F41C6.5	WBGene00000746	105.909	6.72668	2.50149e-40	1.4136e-38
C43F9.6	WBGene00008074	105.828	6.72557	4.24052e-16	4.63389e-15
B0273.1	WBGene00015097	105.693	6.72373	3.06014e-12	2.16826e-11
H12D21.13	WBGene00044272	105.202	6.71702	8.38652e-08	3.24965e-07
K02E11.10	WBGene00044109	104.966	6.71377	4.60819e-128	7.44775e-125
C05B5.6	WBGene00007323	104.551	6.70807	5.10685e-12	3.5182e-11
F43G6.6	WBGene00005013	103.684	6.69605	5.23051e-12	3.59879e-11
R10D12.10	WBGene00011191	103.444	6.6927	1.13345e-07	4.31945e-07
F40H6.1	WBGene00018253	103.376	6.69176	9.54421e-12	6.33485e-11
F18A12.4	WBGene00017553	102.667	6.68183	4.31494e-16	4.70885e-15
F52F12.8	WBGene00009941	102.447	6.67874	1.61212e-07	6.02013e-07
F58D5.7	WBGene00010246	102.399	6.67806	4.87321e-20	7.55862e-19
C06G4.6	WBGene00044446	102.294	6.67658	1.23316e-07	4.67628e-07
C47E12.12	WBGene00008155	101.628	6.66716	1.10301e-10	6.31709e-10
C15H7.3	WBGene00007610	100.681	6.65365	5.72725e-12	3.92386e-11
F37E3.3	WBGene00018158	100.552	6.6518	1.03845e-11	6.83645e-11
C35E7.9	WBGene00016461	99.3375	6.63427	1.49223e-07	5.59473e-07
R102.10	WBGene00011297	98.4653	6.62154	3.91402e-11	2.37992e-10
F32B5.4	WBGene00017978	98.2034	6.6177	9.63917e-15	9.18022e-14
C14A6.6	WBGene00007570	98.1227	6.61651	1.12628e-11	7.37559e-11
F32B4.2	WBGene00009313	98.0525	6.61548	1.79634e-14	1.66566e-13
F47D12.7	WBGene00018563	97.8613	6.61267	2.04704e-33	7.89599e-32
F47F6.5	WBGene00018575	97.7257	6.61067	3.41894e-15	3.41514e-14
H04M03.1	WBGene00019151	97.6722	6.60988	1.51497e-19	2.24839e-18
F13A7.7	WBGene00008725	97.5789	6.6085	2.06931e-07	7.62176e-07
F54D1.3	WBGene00000701	97.4409	6.60646	0.0016368	0.00323913
K01D12.15	WBGene00010474	96.1623	6.5874	1.97718e-15	2.0289e-14
C35A5.4	WBGene00007948	95.5065	6.57753	3.38495e-15	3.38537e-14
F11G11.8	WBGene00017386	95.259	6.57378	1.19758e-45	8.60234e-44
F38H4.4	WBGene00009548	95.1311	6.57185	1.28391e-15	1.33961e-14
C33F10.9	WBGene00003435	95.0464	6.57056	2.59971e-53	2.62603e-51
M70.3	WBGene00019785	94.6243	6.56414	1.01814e-26	2.54725e-25
F32A11.3	WBGene00009308	94.1643	6.55711	4.33536e-74	1.40136e-71
C54D10.4	WBGene00008299	94.1324	6.55662	2.38432e-07	8.7066e-07
R05F9.13	WBGene00003429	93.1303	6.54118	8.23248e-87	4.43511e-84
C49C8.1	WBGene00016765	92.3121	6.52845	1.61673e-11	1.04102e-10
F09C12.8	WBGene00017279	91.7236	6.51922	7.51678e-26	1.79713e-24
M28.9	WBGene00010900	90.9879	6.5076	1.04045e-27	2.80264e-26
K05F1.3	WBGene00019406	90.7811	6.50432	5.38854e-31	1.75939e-29
C02F5.5	WBGene00015348	90.3751	6.49785	4.05091e-15	4.02402e-14
F01D4.3	WBGene00008487	90.1723	6.49461	3.45366e-07	1.23656e-06
C04G2.2	WBGene00007305	89.6587	6.48637	2.76781e-11	1.72649e-10
M195.1	WBGene00000653	89.4879	6.48362	1.50971e-44	1.02953e-42
C39B5.5	WBGene00016523	88.7771	6.47212	2.09775e-35	9.01696e-34
F37A8.2	WBGene00009502	88.5415	6.46828	1.15506e-10	6.58717e-10
H38K22.6	WBGene00044911	88.1407	6.46174	2.1611e-09	1.04324e-08
F20D6.6	WBGene00017636	87.4604	6.45056	4.2804e-07	1.51378e-06
C04G6.2	WBGene00015453	87.3819	6.44926	6.19722e-38	3.00779e-36
C17H12.5	WBGene00015931	87.3562	6.44884	1.04371e-27	2.80674e-26
C53D6.10	WBGene00023424	87.0378	6.44357	1.16968e-14	1.10553e-13
F27C1.8	WBGene00001067	86.8109	6.4398	1.36248e-101	1.10102e-98
F14F7.4	WBGene00008811	86.6207	6.43664	9.64648e-11	5.57805e-10
B0393.4	WBGene00007169	86.1518	6.42881	1.15584e-35	5.03522e-34
R102.3	WBGene00011290	86.1285	6.42842	6.12825e-07	2.12451e-06
C09B9.7	WBGene00015630	85.719	6.42154	7.08817e-11	4.16427e-10
C08F11.14	WBGene00007461	85.6998	6.42122	7.48543e-07	2.54908e-06
C06A6.7	WBGene00015511	85.4462	6.41694	6.81456e-07	2.34284e-06
C45B2.8	WBGene00016662	85.328	6.41495	6.2632e-07	2.16804e-06
C50F4.10	WBGene00008235	85.1698	6.41227	5.2618e-11	3.14502e-10
F46C8.2	WBGene00000747	84.5344	6.40147	1.43139e-10	8.04107e-10
F36A2.10	WBGene00009457	84.5195	6.40121	4.0256e-25	9.16364e-24
F55C10.2	WBGene00000727	84.4286	6.39966	9.64228e-43	5.97083e-41
F40C5.3	WBGene00001736	84.3107	6.39764	2.18702e-17	2.67171e-16
T01E8.9	WBGene00011336	84.2315	6.39629	2.52131e-18	3.36493e-17
B0379.7	WBGene00007159	84.1795	6.3954	3.62867e-09	1.6999e-08
F37A8.1	WBGene00009501	84.1566	6.39501	9.0193e-11	5.23035e-10
F56A11.6	WBGene00018926	84.1549	6.39497	4.54245e-29	1.33969e-27
C46E10.1	WBGene00016707	84.0597	6.39334	1.27874e-13	1.07697e-12
R13H9.4	WBGene00003446	84.0542	6.39325	1.18352e-52	1.13184e-50
F49E12.4	WBGene00006719	83.9953	6.39224	1.3143e-06	4.3139e-06
C04G2.8	WBGene00007307	83.8827	6.3903	7.18792e-60	1.01905e-57
F55H12.5	WBGene00010136	83.833	6.38945	1.31196e-13	1.10264e-12
F47B3.7	WBGene00018531	83.7339	6.38774	1.37569e-10	7.74698e-10
C27D8.1	WBGene00007777	83.6018	6.38546	9.98986e-22	1.788e-20
H20J04.1	WBGene00019216	82.7528	6.37074	6.85316e-07	2.35461e-06
C15A11.2	WBGene00007597	82.48	6.36597	1.11109e-10	6.35437e-10
C14A4.13	WBGene00007563	82.4254	6.36502	2.01531e-14	1.86336e-13
C10G11.8	WBGene00015688	82.4057	6.36467	3.3648e-46	2.51768e-44
F35E2.6	WBGene00009413	82.2488	6.36192	9.44471e-07	3.17416e-06
K10G6.2	WBGene00019640	82.1019	6.35934	1.53809e-06	4.98268e-06
R13H9.5	WBGene00020071	82.0211	6.35792	2.62097e-14	2.38648e-13
R08A2.1	WBGene00011132	81.4942	6.34862	3.07856e-14	2.77964e-13
C47E8.1	WBGene00008141	81.4488	6.34782	7.64243e-11	4.47525e-10
C28D4.7	WBGene00007794	81.1135	6.34187	1.9997e-13	1.64641e-12
C28D4.5	WBGene00007793	80.7791	6.33591	2.1735e-13	1.77773e-12
F46A8.10	WBGene00009753	80.5202	6.33128	3.4735e-14	3.11882e-13
C09B9.6	WBGene00003448	80.3893	6.32893	9.67486e-83	4.34347e-80
C41G7.6	WBGene00008063	80.2205	6.3259	5.2303e-38	2.55384e-36
F38A5.6	WBGene00018163	80.1052	6.32382	1.38858e-06	4.53561e-06
C32E8.4	WBGene00016322	80.0087	6.32209	4.85996e-18	6.30897e-17
C34F11.6	WBGene00003442	79.8055	6.31842	4.92134e-71	1.32565e-68
K01H12.2	WBGene00010485	79.6126	6.31493	2.21162e-50	1.90129e-48
C46A5.3	WBGene00000603	79.6113	6.3149	3.99031e-68	8.71506e-66
C46H11.6	WBGene00016730	79.589	6.3145	1.42992e-06	4.66029e-06
F07D3.3	WBGene00008556	79.5603	6.31398	9.86456e-07	3.30495e-06
C32D5.4	WBGene00016312	79.2286	6.30795	1.15859e-13	9.81913e-13
C33F10.12	WBGene00016358	79.0136	6.30403	6.34069e-19	8.98932e-18
B0205.10	WBGene00015024	78.876	6.30151	5.84593e-55	6.42734e-53
B0252.5	WBGene00015089	78.6485	6.29735	2.57346e-17	3.1202e-16
H06H21.9	WBGene00019165	78.5976	6.29641	4.23285e-15	4.19444e-14
D1081.3	WBGene00008381	78.2619	6.29024	1.98588e-06	6.33302e-06
C05C12.1	WBGene00007335	78.2013	6.28912	1.79528e-10	9.94014e-10
F55D12.6	WBGene00010114	77.8633	6.28287	1.40298e-17	1.74423e-16
R05H5.2	WBGene00000389	77.4034	6.27433	3.89261e-10	2.07017e-09
F32B6.5	WBGene00006056	76.8933	6.26479	2.50857e-41	1.45317e-39
F26B1.5	WBGene00017817	76.6903	6.26097	1.19974e-06	3.96203e-06
K09C6.7	WBGene00019561	76.5863	6.25901	2.93236e-17	3.5315e-16
AC3.10	WBGene00044023	76.4791	6.25699	1.48714e-06	4.82925e-06
K01D12.8	WBGene00010467	76.4522	6.25649	5.29938e-13	4.13961e-12
B0280.7	WBGene00015103	76.4143	6.25577	1.45903e-06	4.7456e-06
C01G12.13	WBGene00044333	76.3589	6.25473	2.53885e-06	7.99395e-06
C24D10.2	WBGene00016054	75.9886	6.24771	3.99944e-24	8.44954e-23
F32H2.7	WBGene00009344	75.9523	6.24702	2.83764e-51	2.57652e-49
C36H8.1	WBGene00007987	75.6984	6.24219	1.41372e-48	1.15397e-46
F53G12.8	WBGene00018773	75.5416	6.2392	2.31744e-13	1.88973e-12
F38A3.1	WBGene00000657	75.3517	6.23557	2.37902e-130	4.27219e-127
E03H12.10	WBGene00006038	75.3375	6.2353	6.4373e-07	2.22354e-06
C25A8.5	WBGene00016085	74.7456	6.22392	1.1578e-13	9.8176e-13
R12C12.10	WBGene00044395	74.6498	6.22207	8.18375e-09	3.66083e-08
C06C6.7	WBGene00007381	74.6042	6.22119	1.59759e-06	5.16456e-06
C18G1.9	WBGene00015987	74.4984	6.21914	1.39749e-18	1.91733e-17
F40B5.3	WBGene00018227	74.37	6.21665	1.61156e-06	5.20711e-06
R05F9.8	WBGene00003431	73.7576	6.20472	3.19238e-97	2.06381e-94
K03H1.1	WBGene00001603	73.5352	6.20036	9.98152e-34	3.92509e-32
K12B6.2	WBGene00019667	73.2931	6.19561	1.77017e-06	5.68776e-06
B0491.2	WBGene00005016	73.2231	6.19423	2.56877e-73	7.98392e-71
K08C9.2	WBGene00010651	72.78	6.18547	2.34434e-32	8.43858e-31
F13E9.5	WBGene00008754	72.7724	6.18532	4.23085e-06	1.28677e-05
K04H4.5	WBGene00010574	72.665	6.18319	3.28618e-34	1.3179e-32
F36H12.5	WBGene00018121	71.7277	6.16446	2.37287e-21	4.11484e-20
F21H7.2	WBGene00009028	71.4233	6.15832	1.37334e-24	2.99541e-23
C34F11.2	WBGene00016414	71.3072	6.15597	9.20637e-19	1.28603e-17
F48F5.2	WBGene00009846	71.2237	6.15429	2.81083e-16	3.12869e-15
C01G10.14	WBGene00007239	71.1523	6.15284	5.4157e-10	2.82441e-09
F58A6.8	WBGene00003438	70.6449	6.14251	9.0326e-64	1.62205e-61
H38K22.7	WBGene00044912	70.4978	6.13951	9.8294e-10	4.95981e-09
F10D11.3	WBGene00008649	70.4029	6.13756	2.2202e-06	7.0276e-06
F30B5.1	WBGene00001074	69.9736	6.12874	5.61889e-71	1.48873e-68
C15C6.2	WBGene00007601	69.3695	6.11623	1.29567e-68	2.86858e-66
B0244.9	WBGene00015084	69.2747	6.11426	6.92081e-06	2.03297e-05
F46F5.9	WBGene00018500	68.8243	6.10485	2.93145e-06	9.13399e-06
F27C1.1	WBGene00017851	68.8126	6.1046	2.14611e-41	1.25218e-39
AH10.1	WBGene00007082	68.777	6.10385	1.19055e-26	2.96483e-25
F26G1.5	WBGene00017841	68.7719	6.10375	3.63201e-29	1.07707e-27
F41F3.4	WBGene00000712	68.5898	6.09992	5.886e-161	2.37824e-157
C04F12.7	WBGene00007301	68.5743	6.0996	3.75516e-53	3.76962e-51
H05L14.1	WBGene00010366	68.4216	6.09638	2.6574e-19	3.86231e-18
F40F9.3	WBGene00009581	67.9888	6.08723	2.44731e-16	2.73348e-15
T03F1.5	WBGene00020187	67.9874	6.0872	8.88135e-47	6.90098e-45
F08G2.6	WBGene00002120	67.9028	6.0854	1.72779e-12	1.25957e-11
C30G7.3	WBGene00044177	67.7349	6.08183	5.10134e-45	3.50842e-43
C18H7.4	WBGene00015994	67.66	6.08023	4.18045e-18	5.46637e-17
C45B2.2	WBGene00016659	67.5965	6.07888	1.60141e-16	1.81883e-15
M05D6.1	WBGene00010874	67.5306	6.07747	4.20204e-06	1.27873e-05
K07F5.2	WBGene00003425	67.5154	6.07714	2.12996e-45	1.50325e-43
C43E11.5	WBGene00016605	67.4586	6.07593	1.61807e-19	2.397e-18
R13D7.2	WBGene00020054	67.4415	6.07556	4.54879e-06	1.37442e-05
K07A3.3	WBGene00019461	67.4361	6.07545	1.07269e-17	1.35022e-16
F49E12.12	WBGene00009904	67.157	6.06947	1.00183e-09	5.04566e-09
F28E10.4	WBGene00017902	67.0215	6.06655	8.63651e-10	4.38528e-09
D1081.5	WBGene00008383	67.0095	6.06629	5.86971e-16	6.31179e-15
F37A4.5	WBGene00018135	66.9644	6.06532	2.78435e-21	4.77715e-20
R155.3	WBGene00020117	66.9535	6.06509	2.11388e-11	1.33926e-10
K03H1.12	WBGene00010547	66.904	6.06402	3.20042e-15	3.2028e-14
C48E7.7	WBGene00016752	66.8047	6.06188	2.00669e-05	5.49511e-05
F58A6.9	WBGene00019026	66.6945	6.0595	5.63748e-29	1.6506e-27
C17G10.3	WBGene00015917	66.5104	6.05551	1.44735e-15	1.50625e-14
C50E10.2	WBGene00016826	66.3634	6.05232	1.34081e-09	6.64118e-09
K08F4.8	WBGene00003434	66.2368	6.04956	1.14947e-49	9.72653e-48
M05D6.3	WBGene00010876	66.0207	6.04485	6.51759e-06	1.92186e-05
C06A1.3	WBGene00007354	65.9504	6.04331	7.55794e-24	1.57412e-22
F53B6.4	WBGene00009959	65.8461	6.04103	4.58922e-32	1.61593e-30
K10C9.7	WBGene00019626	65.8341	6.04076	1.82549e-05	5.03387e-05
C54F6.3	WBGene00016921	65.8172	6.04039	1.23479e-09	6.13484e-09
M176.9	WBGene00014813	65.7996	6.04001	7.08818e-13	5.4526e-12
C02F5.2	WBGene00015345	65.7781	6.03953	4.89198e-06	1.47096e-05
B0379.2	WBGene00007156	65.7277	6.03843	1.2914e-11	8.43637e-11
F36H12.14	WBGene00018127	65.7219	6.0383	1.00228e-09	5.04635e-09
C09B9.4	WBGene00015629	65.6601	6.03695	2.73103e-23	5.4831e-22
C50C3.2	WBGene00016800	65.6582	6.0369	6.58013e-09	2.97643e-08
F20H11.4	WBGene00017647	65.5064	6.03356	1.78334e-09	8.70764e-09
C04G2.4	WBGene00003432	65.4191	6.03164	7.74006e-111	7.35852e-108
K02E11.1	WBGene00010510	65.3939	6.03108	2.38801e-17	2.91284e-16
F36H12.8	WBGene00018122	65.3819	6.03082	1.42443e-12	1.05026e-11
F35H10.2	WBGene00018068	65.3758	6.03068	5.65622e-06	1.68075e-05
F58A6.5	WBGene00019024	65.1936	6.02666	4.05101e-12	2.82331e-11
F02E9.3	WBGene00008529	64.9289	6.02079	1.69477e-09	8.30135e-09
F36H12.7	WBGene00003426	64.7878	6.01765	2.68077e-43	1.68586e-41
D2062.6	WBGene00017058	64.6305	6.01414	4.45687e-18	5.81841e-17
R07E5.15	WBGene00011120	64.3785	6.00851	6.6462e-25	1.48775e-23
C38C10.3	WBGene00008001	64.357	6.00803	1.33e-12	9.86482e-12
M18.1	WBGene00000703	64.0474	6.00107	1.31709e-193	2.12867e-189
C47E12.6	WBGene00008150	63.9673	5.99926	2.98713e-20	4.7285e-19
C10G11.9	WBGene00015689	63.7207	5.99369	1.61135e-28	4.56889e-27
F34D10.8	WBGene00009377	63.2453	5.98289	2.03741e-18	2.74634e-17
F08G5.4	WBGene00000704	63.2232	5.98238	4.37035e-85	2.2785e-82
E03H12.5	WBGene00017112	63.1274	5.98019	1.4616e-69	3.52574e-67
C03C11.1	WBGene00007274	63.089	5.97932	3.48285e-12	2.44845e-11
F01G10.5	WBGene00008508	62.967	5.97652	4.03459e-09	1.88025e-08
K06B4.15	WBGene00077450	62.926	5.97558	2.39532e-09	1.14944e-08
K07F5.5	WBGene00010633	62.6563	5.96939	4.28152e-52	3.97689e-50
T01B11.4	WBGene00020140	62.653	5.96931	2.94022e-39	1.55294e-37
F13A7.1	WBGene00008724	62.5807	5.96765	2.44932e-27	6.47886e-26
K07F5.3	WBGene00003449	62.5381	5.96666	1.73777e-38	8.83205e-37
F31E8.5	WBGene00017955	62.5089	5.96599	1.24742e-21	2.21548e-20
F17E9.5	WBGene00017542	62.486	5.96546	7.61782e-49	6.31381e-47
C05C12.5	WBGene00007337	62.4461	5.96454	2.19279e-22	4.08765e-21
C01F1.5	WBGene00015300	62.273	5.96053	7.59554e-12	5.09797e-11
K03H1.9	WBGene00010544	62.2099	5.95907	2.13764e-11	1.35272e-10
F55C5.1	WBGene00010091	62.1733	5.95822	4.15281e-23	8.22522e-22
C33F10.1	WBGene00016351	62.0636	5.95567	3.0142e-55	3.35969e-53
C04F12.6	WBGene00007300	61.9991	5.95417	6.40491e-06	1.89059e-05
C34D4.3	WBGene00016399	61.6923	5.94702	7.82902e-27	1.97707e-25
F26B1.8	WBGene00194703	61.2432	5.93648	3.60274e-38	1.76983e-36
F57H12.5	WBGene00019020	61.1415	5.93408	2.22389e-18	2.98773e-17
F58F6.1	WBGene00000678	60.9827	5.93033	2.63097e-55	2.9529e-53
F27C8.5	WBGene00009185	60.9572	5.92973	3.9384e-22	7.2005e-21
C50F4.2	WBGene00008230	60.8554	5.92731	1.87585e-12	1.3632e-11
B0334.13	WBGene00007149	60.7454	5.9247	7.99843e-06	2.32836e-05
C25D7.1	WBGene00007714	60.6434	5.92228	1.51477e-17	1.87456e-16
K06A5.2	WBGene00019430	60.6316	5.922	4.71242e-58	6.04462e-56
C07E3.10	WBGene00007420	60.5399	5.91982	2.39656e-05	6.49015e-05
K06A4.8	WBGene00044015	60.4153	5.91684	2.31968e-12	1.66773e-11
F15H9.1	WBGene00008870	60.3013	5.91412	6.78635e-06	1.99532e-05
C50F7.3	WBGene00016843	60.2674	5.91331	1.05814e-10	6.08383e-10
F02E11.1	WBGene00017179	60.1615	5.91077	9.60455e-20	1.45755e-18
K05F1.7	WBGene00003456	60.1093	5.90952	3.69801e-09	1.73038e-08
C27D6.11	WBGene00044388	59.8983	5.90444	4.55066e-07	1.6041e-06
K07F5.1	WBGene00003467	59.7681	5.9013	1.22754e-53	1.28828e-51
C35D10.11	WBGene00016447	59.6847	5.89929	2.9107e-32	1.04308e-30
F36D1.4	WBGene00009463	59.5531	5.89611	8.5794e-10	4.35764e-09
F53C3.1	WBGene00018745	59.4298	5.89311	7.92331e-09	3.54727e-08
F15H10.4	WBGene00008871	59.3391	5.89091	7.26434e-06	2.12808e-05
F35E2.9	WBGene00009416	59.2607	5.889	1.03225e-26	2.57855e-25
C52E4.7	WBGene00008259	59.11	5.88533	2.70696e-14	2.45648e-13
B0207.7	WBGene00015030	59.0778	5.88454	1.52487e-11	9.86193e-11
F48C1.7	WBGene00004965	59.0774	5.88453	2.51863e-17	3.05831e-16
F07F6.1	WBGene00017215	59.0045	5.88275	1.33521e-14	1.25609e-13
F56D6.14	WBGene00044476	58.9757	5.88205	6.5415e-05	0.000164679
C24D10.8	WBGene00043147	58.9355	5.88107	1.48427e-30	4.69446e-29
C40H1.8	WBGene00008043	58.8049	5.87787	9.04045e-13	6.85649e-12
C04G2.9	WBGene00007308	58.7531	5.87659	4.02326e-44	2.61141e-42
F47C12.4	WBGene00018548	58.5931	5.87266	5.31048e-24	1.11176e-22
F49F1.12	WBGene00018652	58.3111	5.8657	8.75746e-06	2.53562e-05
C05B5.2	WBGene00007320	58.0843	5.86008	8.18224e-25	1.82654e-23
C09D4.3	WBGene00015634	58.0628	5.85954	2.23436e-27	5.93942e-26
F54H12.7	WBGene00044633	57.9091	5.85572	1.23909e-05	3.50823e-05
F32B6.6	WBGene00003464	57.6225	5.84856	1.25214e-62	2.08629e-60
F07A5.2	WBGene00008541	57.5984	5.84796	8.11885e-37	3.66528e-35
C14A6.13	WBGene00050956	57.4409	5.84401	1.15927e-13	9.81978e-13
F21H7.5	WBGene00009031	56.9657	5.83202	4.33629e-59	5.82206e-57
F59A6.2	WBGene00019084	56.8477	5.82903	5.56141e-09	2.54772e-08
C39H7.1	WBGene00016541	56.8303	5.82859	3.2953e-45	2.30557e-43
F29B9.7	WBGene00017922	56.6417	5.82379	1.00807e-11	6.65373e-11
C35E7.10	WBGene00016462	56.3067	5.81523	5.19077e-30	1.5919e-28
R02E4.3	WBGene00044724	56.2969	5.81498	6.15688e-23	1.20033e-21
B0207.11	WBGene00015034	56.225	5.81314	1.33147e-05	3.75424e-05
H23N18.5	WBGene00019236	56.1491	5.81119	4.57792e-45	3.1619e-43
T02E1.1	WBGene00004966	56.1051	5.81006	1.41025e-05	3.96047e-05
C04G2.5	WBGene00007306	55.8616	5.80379	7.40281e-12	4.97481e-11
R09E10.1	WBGene00011171	55.8035	5.80228	1.86152e-11	1.18959e-10
F18A12.1	WBGene00017550	55.7949	5.80206	1.17413e-13	9.94047e-13
C09G5.4	WBGene00000616	55.6478	5.79825	3.53107e-144	8.15273e-141
K02F6.3	WBGene00019337	55.5622	5.79603	4.52534e-05	0.000116947
H12D21.5	WBGene00010381	55.2289	5.78735	1.83844e-05	5.06787e-05
C10G11.10	WBGene00015690	55.1784	5.78603	1.20272e-05	3.41503e-05
C09B9.3	WBGene00015628	55.0232	5.78197	1.11011e-08	4.88208e-08
C38D9.5	WBGene00008013	54.9868	5.78101	1.82407e-05	5.03082e-05
F44G3.7	WBGene00009708	54.9403	5.77979	3.33944e-14	3.00345e-13
F43G9.6	WBGene00001414	54.7214	5.77403	3.90699e-33	1.4516e-31
F49E11.7	WBGene00009893	54.6836	5.77304	1.38817e-05	3.90184e-05
F55C5.2	WBGene00010092	54.662	5.77247	1.59122e-08	6.84516e-08
F38A5.12	WBGene00018169	54.6539	5.77225	7.3522e-05	0.000183289
K12D12.4	WBGene00010786	54.5801	5.7703	1.40379e-05	3.94369e-05
C25G4.8	WBGene00007735	54.2005	5.76023	1.45484e-08	6.30208e-08
F08H9.2	WBGene00008590	54.049	5.7562	6.28904e-39	3.26828e-37
M117.4	WBGene00010920	53.9326	5.75309	4.87408e-19	6.97123e-18
K11C4.1	WBGene00019642	53.6306	5.74498	7.66018e-17	8.95831e-16
K05F1.9	WBGene00019410	53.6182	5.74465	8.03379e-29	2.32692e-27
C08F8.6	WBGene00007448	53.4267	5.73949	4.44527e-19	6.38618e-18
C14C10.1	WBGene00007584	53.0951	5.73051	2.84951e-28	7.92664e-27
C34F11.1	WBGene00016413	53.0806	5.73011	1.02004e-07	3.91125e-07
R10E9.2	WBGene00011214	53.0138	5.7283	1.20389e-58	1.58189e-56
F02C9.1	WBGene00017172	52.961	5.72686	1.73411e-05	4.80156e-05
F39E9.4	WBGene00018196	52.9	5.7252	1.18538e-16	1.36454e-15
C29F5.3	WBGene00016212	52.8082	5.72269	1.58734e-05	4.43084e-05
F36A4.3	WBGene00018082	52.6886	5.71942	6.05267e-07	2.10056e-06
F26B1.1	WBGene00017815	52.4787	5.71366	7.26071e-05	0.000181344
E03H12.7	WBGene00017114	52.2561	5.70753	0.000862641	0.00179111
B0261.6	WBGene00015094	52.2501	5.70736	1.89683e-25	4.38577e-24
C28C12.11	WBGene00016181	52.2024	5.70604	3.72752e-11	2.27508e-10
D1081.12	WBGene00086554	52.1749	5.70528	3.87032e-11	2.3569e-10
C50D2.3	WBGene00016807	52.1322	5.7041	3.72231e-08	1.51842e-07
C17H12.12	WBGene00015937	52.1236	5.70386	2.13256e-29	6.39453e-28
C30B5.6	WBGene00016247	52.0432	5.70164	3.70707e-10	1.978e-09
F26A1.3	WBGene00017802	51.9955	5.70032	4.3764e-14	3.88848e-13
F44D12.5	WBGene00009682	51.9866	5.70007	6.69733e-18	8.58384e-17
R03H4.6	WBGene00019852	51.9409	5.6988	1.76447e-05	4.87837e-05
R05H10.6	WBGene00000399	51.8946	5.69751	1.1069e-24	2.42738e-23
C49G7.1	WBGene00016780	51.6406	5.69043	2.84072e-05	7.58245e-05
C02D5.1	WBGene00015335	51.1476	5.67659	1.0366e-13	8.83155e-13
C34G6.3	WBGene00016420	50.9806	5.67188	7.64684e-13	5.8656e-12
R01E6.5	WBGene00010969	50.941	5.67076	4.04888e-11	2.4573e-10
C45G9.4	WBGene00016675	50.8151	5.66718	5.36371e-20	8.27969e-19
D1086.17	WBGene00045355	50.8078	5.66698	1.79682e-26	4.41341e-25
F57C12.1	WBGene00003554	50.7148	5.66433	3.83323e-33	1.42748e-31
C36B1.10	WBGene00007977	50.5595	5.65991	4.07511e-28	1.12585e-26
C08F8.4	WBGene00007446	50.5536	5.65974	2.29044e-18	3.06441e-17
F26H9.8	WBGene00009178	50.3165	5.65296	4.88044e-08	1.94808e-07
R13H9.2	WBGene00003450	50.2752	5.65178	3.35502e-66	6.61267e-64
K07F5.11	WBGene00006050	50.1432	5.64798	6.54129e-57	7.94889e-55
T03F6.6	WBGene00011401	50.1243	5.64744	2.15567e-25	4.96295e-24
T02H6.7	WBGene00020177	49.7721	5.63727	2.97331e-08	1.23248e-07
B0025.5	WBGene00194700	49.5834	5.63179	6.53213e-23	1.26434e-21
R08C7.5	WBGene00019949	49.3477	5.62491	1.38991e-23	2.85434e-22
D2063.4	WBGene00044529	49.2872	5.62314	4.72277e-09	2.18396e-08
F36A2.14	WBGene00023490	48.972	5.61388	5.01506e-15	4.93026e-14
F42G8.8	WBGene00018359	48.7046	5.60598	6.74196e-11	3.97823e-10
B0024.4	WBGene00007097	48.6878	5.60549	3.11885e-05	8.26205e-05
R13G10.4	WBGene00011260	48.5695	5.60198	8.39131e-10	4.26748e-09
B0457.3	WBGene00014660	48.5176	5.60044	2.8321e-05	7.56194e-05
D2092.7	WBGene00006645	48.4563	5.59861	5.74552e-05	0.000145616
F47B8.5	WBGene00009806	48.2221	5.59162	3.17206e-05	8.39432e-05
F59A1.15	WBGene00010300	48.0576	5.58669	6.62615e-11	3.91418e-10
F35D2.1	WBGene00018039	47.8866	5.58155	1.55501e-12	1.14133e-11
C30B5.5	WBGene00016246	47.7438	5.57724	3.12025e-05	8.26442e-05
B0511.4	WBGene00015230	47.6315	5.57384	2.67153e-12	1.91219e-11
F54D10.8	WBGene00018809	47.5505	5.57139	1.20269e-07	4.5704e-07
F38B2.6	WBGene00194663	47.5043	5.56999	2.33091e-09	1.11953e-08
C03A7.8	WBGene00000030	47.4925	5.56963	1.34649e-26	3.34286e-25
C10H11.7	WBGene00015696	47.2933	5.56356	5.53338e-08	2.19031e-07
B0524.2	WBGene00015241	47.2179	5.56126	3.7114e-05	9.72183e-05
R155.2	WBGene00020116	47.0931	5.55744	6.40449e-23	1.24261e-21
F36H1.3	WBGene00009492	47.0065	5.55479	1.43638e-18	1.96902e-17
F17C8.7	WBGene00008912	46.8301	5.54937	1.14055e-16	1.31481e-15
F53B2.5	WBGene00009956	46.5725	5.54141	3.80176e-13	3.02233e-12
K09H11.4	WBGene00019601	46.4425	5.53737	8.72496e-08	3.37594e-07
B0024.2	WBGene00000723	46.1509	5.52829	1.21196e-24	2.65057e-23
R09B5.12	WBGene00019980	45.9481	5.52193	4.00868e-05	0.000104279
F33D4.6	WBGene00017998	45.9333	5.52147	4.28081e-57	5.40519e-55
F56H11.3	WBGene00001245	44.9532	5.49035	6.13653e-13	4.75221e-12
F52F10.2	WBGene00018706	44.929	5.48957	6.62838e-15	6.44961e-14
K06A1.2	WBGene00019425	44.9153	5.48914	7.05533e-08	2.75564e-07
F57B1.3	WBGene00000732	44.8712	5.48772	1.75833e-98	1.23557e-95
F36A4.4	WBGene00018083	44.8575	5.48728	8.50105e-15	8.16363e-14
F38B6.5	WBGene00000745	44.7761	5.48466	3.05384e-21	5.23395e-20
F29B9.9	WBGene00000685	44.6328	5.48003	1.49566e-26	3.70181e-25
C25G4.6	WBGene00007733	44.4333	5.47357	5.05329e-34	2.01658e-32
F38H4.6	WBGene00009550	44.3897	5.47215	5.79043e-07	2.01561e-06
C32H11.6	WBGene00007869	44.3757	5.4717	8.56444e-05	0.0002111
F41H10.19	WBGene00168068	44.2661	5.46813	2.19332e-09	1.05721e-08
R06B10.1	WBGene00019912	44.176	5.46519	7.38853e-13	5.67555e-12
B0491.3	WBGene00007190	44.1298	5.46368	2.23234e-34	9.08793e-33
B0024.1	WBGene00000722	44.0806	5.46207	1.69744e-52	1.61377e-50
F36H12.4	WBGene00018120	44.0666	5.46161	3.83818e-13	3.04714e-12
F44D12.11	WBGene00014375	43.903	5.45625	7.84131e-05	0.000194642
C49C3.20	WBGene00185097	43.7108	5.44992	0.000413813	0.000911674
B0218.5	WBGene00015049	43.6837	5.44902	1.08383e-09	5.4299e-09
C01B12.1	WBGene00000643	43.4993	5.44292	5.09536e-46	3.77758e-44
C09E8.2	WBGene00015645	43.2435	5.43441	3.92741e-12	2.74545e-11
C09H10.9	WBGene00007503	43.1218	5.43034	1.49457e-14	1.39545e-13
F27E5.3	WBGene00009193	42.8714	5.42194	2.7165e-36	1.20948e-34
F36H2.5	WBGene00044404	42.8425	5.42097	1.52699e-09	7.52416e-09
F10F2.5	WBGene00008657	42.8346	5.42071	7.61872e-05	0.000189553
C03A7.4	WBGene00004099	42.6045	5.41293	9.47596e-25	2.09795e-23
F56B3.6	WBGene00018930	42.2317	5.40025	4.83618e-17	5.70945e-16
F58H1.2	WBGene00010285	42.1542	5.3976	1.57349e-16	1.78838e-15
F58D2.2	WBGene00010241	41.8976	5.3888	1.30482e-39	7.14862e-38
C26B9.2	WBGene00016132	41.6551	5.38042	7.22199e-05	0.000180494
F44D12.3	WBGene00009680	41.4146	5.37207	8.24304e-05	0.000203814
F26A1.10	WBGene00017808	41.4134	5.37203	1.62263e-09	7.97836e-09
F21F3.3	WBGene00017673	41.2977	5.36799	8.1782e-12	5.46182e-11
B0280.11	WBGene00015106	41.1628	5.36327	8.21318e-10	4.17951e-09
C09H5.7	WBGene00015661	41.1545	5.36298	6.96473e-07	2.38938e-06
R105.1	WBGene00020084	41.1007	5.36109	1.50334e-26	3.71514e-25
C29F4.1	WBGene00000699	40.5998	5.3434	2.58247e-46	1.95037e-44
F55B11.7	WBGene00045060	40.5974	5.34332	8.38805e-05	0.000206974
F45E4.6	WBGene00018471	40.5021	5.33993	7.71931e-10	3.9406e-09
D2092.8	WBGene00017068	40.4629	5.33853	3.19743e-29	9.53449e-28
R03D7.8	WBGene00010992	40.4104	5.33665	1.1151e-09	5.58485e-09
F54H12.8	WBGene00045247	40.3731	5.33532	4.53106e-12	3.13892e-11
F26D2.10	WBGene00009149	40.3306	5.3338	5.71549e-09	2.61441e-08
F07E5.8	WBGene00017213	40.2029	5.32923	2.19802e-07	8.06641e-07
K05F1.8	WBGene00019409	40.1906	5.32879	0.000304273	0.000685416
K09E4.1	WBGene00010719	40.0491	5.3237	2.03478e-22	3.80187e-21
F13D12.9	WBGene00008743	39.9864	5.32144	1.2039e-54	1.29716e-52
R148.7	WBGene00020105	39.9112	5.31872	1.26049e-23	2.59187e-22
F38E1.3	WBGene00018178	39.8213	5.31547	3.64662e-07	1.30276e-06
F35E12.5	WBGene00009429	39.7841	5.31412	1.07313e-23	2.21507e-22
R01H2.4	WBGene00019812	39.5401	5.30525	9.9901e-05	0.000243089
C49D10.10	WBGene00016778	39.4488	5.30191	9.94438e-05	0.000242086
C02B4.1	WBGene00000082	39.426	5.30107	1.93422e-18	2.61379e-17
AH6.3	WBGene00007081	39.3751	5.29921	7.20278e-12	4.85047e-11
F08A8.8	WBGene00045468	39.2949	5.29627	1.79493e-06	5.76159e-06
K06A4.6	WBGene00010596	39.2666	5.29523	1.38488e-06	4.52536e-06
F18C12.4	WBGene00008935	39.2367	5.29413	0.000125715	0.000301276
F59A6.4	WBGene00019086	38.9603	5.28393	7.69321e-12	5.15924e-11
C30H6.5	WBGene00007823	38.8741	5.28074	7.60542e-35	3.18443e-33
F11G11.10	WBGene00000606	38.7515	5.27618	4.17808e-89	2.50097e-86
B0207.9	WBGene00015032	38.7341	5.27553	5.93278e-07	2.06205e-06
C06G8.4	WBGene00005085	38.6248	5.27146	0.000818539	0.00170832
C50H2.12	WBGene00008245	38.4546	5.26508	4.41595e-07	1.56035e-06
F59A3.8	WBGene00019081	38.4508	5.26494	1.55722e-15	1.61851e-14
F57F4.1	WBGene00019015	38.411	5.26345	3.98346e-13	3.1482e-12
F52H3.6	WBGene00009948	38.4063	5.26327	8.61991e-33	3.15907e-31
T03D8.5	WBGene00001547	38.1496	5.25359	0.000192596	0.00044865
K01H12.4	WBGene00010486	38.1326	5.25295	1.10998e-33	4.35425e-32
F43C11.3	WBGene00018380	38.1306	5.25288	1.66677e-18	2.26753e-17
K01A2.2	WBGene00001391	38.1302	5.25286	1.71047e-06	5.5069e-06
K11G12.7	WBGene00000043	38.1155	5.25231	0.000136976	0.00032652
F40F12.3	WBGene00009592	38.0429	5.24956	3.87851e-13	3.07277e-12
F26B1.4	WBGene00000634	38.0082	5.24824	2.62419e-28	7.37603e-27
K07A1.4	WBGene00010611	38.0009	5.24796	4.24585e-14	3.77871e-13
F26D11.2	WBGene00017819	37.9532	5.24615	4.44796e-07	1.57098e-06
C38C3.3	WBGene00016512	37.8644	5.24277	1.6639e-37	7.84023e-36
K07F5.6	WBGene00010634	37.8312	5.24151	6.36558e-07	2.20018e-06
C06C6.8	WBGene00007382	37.8057	5.24053	1.89096e-08	8.05101e-08
F35E2.5	WBGene00009412	37.658	5.23489	3.62609e-20	5.69531e-19
F12A10.3	WBGene00017392	37.5898	5.23227	6.60801e-07	2.27764e-06
R11G11.6	WBGene00020014	37.4504	5.22691	7.9177e-12	5.2966e-11
F46B3.5	WBGene00001691	37.3715	5.22387	4.32008e-19	6.21184e-18
F36A2.12	WBGene00009459	37.3609	5.22346	1.02773e-11	6.77412e-11
R09A8.4	WBGene00000755	37.2948	5.2209	1.96727e-31	6.62397e-30
F54H5.3	WBGene00018840	37.0516	5.21146	0.000132497	0.000316403
F33A8.7	WBGene00009355	36.9103	5.20595	8.13865e-51	7.14875e-49
F18C5.4	WBGene00017559	36.7712	5.2005	6.3546e-27	1.61737e-25
M05D6.9	WBGene00010881	36.7364	5.19914	0.000227168	0.000522334
M05B5.3	WBGene00010871	36.5775	5.19288	2.92746e-23	5.85564e-22
K06H7.8	WBGene00019459	36.5046	5.19001	1.57942e-11	1.01902e-10
F22B5.4	WBGene00009042	36.3065	5.18216	1.19139e-08	5.22105e-08
B0554.5	WBGene00015258	36.1638	5.17647	0.000269842	0.000612096
F59B2.15	WBGene00185006	36.1081	5.17425	3.34258e-06	1.03373e-05
C34H4.4	WBGene00000681	35.8887	5.16546	4.7126e-51	4.20801e-49
F35E8.8	WBGene00001786	35.8882	5.16544	6.90408e-15	6.70576e-14
F56F4.3	WBGene00018980	35.8742	5.16487	7.64127e-07	2.59723e-06
F32A11.7	WBGene00009311	35.7758	5.16091	2.66567e-20	4.24459e-19
R10E11.5	WBGene00011217	35.6707	5.15667	0.000349587	0.000778992
D1081.10	WBGene00045508	35.6391	5.15539	0.000309437	0.000695857
B0432.11	WBGene00015192	35.609	5.15417	0.00023057	0.000529629
F35E2.3	WBGene00009411	35.5641	5.15235	1.27295e-06	4.18754e-06
K08D12.5	WBGene00019539	35.5371	5.15126	0.000206565	0.00047857
C47A4.4	WBGene00014703	35.2919	5.14126	3.7216e-06	1.14264e-05
F41F3.8	WBGene00044533	34.9999	5.12928	2.03242e-08	8.61699e-08
F59C6.2	WBGene00010323	34.9548	5.12742	2.25531e-12	1.62413e-11
F52E1.5	WBGene00018694	34.9532	5.12735	2.38012e-08	9.99936e-08
F57H12.3	WBGene00003879	34.9127	5.12568	1.3558e-22	2.56285e-21
C05E7.2	WBGene00007344	34.859	5.12346	4.36415e-41	2.50118e-39
M01H9.1	WBGene00019717	34.828	5.12217	5.14868e-24	1.08069e-22
T01B7.7	WBGene00004397	34.4633	5.10699	2.11852e-53	2.15343e-51
F17C8.5	WBGene00006661	34.2976	5.10003	0.000214931	0.000496174
F41H10.2	WBGene00018315	34.1677	5.09456	2.33258e-43	1.4784e-41
F40F12.8	WBGene00014755	34.1586	5.09418	1.48082e-06	4.81261e-06
F21G4.3	WBGene00009024	34.0979	5.09161	0.000236045	0.0005409
F55C10.4	WBGene00010108	33.7657	5.07749	0.000315963	0.000709053
C02E7.7	WBGene00015340	33.6552	5.07276	8.41704e-25	1.8712e-23
C24A11.1	WBGene00016040	33.6157	5.07106	2.2325e-14	2.0501e-13
F29G6.1	WBGene00009257	33.4081	5.06213	1.89418e-08	8.0605e-08
C36E6.8	WBGene00044683	33.4065	5.06206	5.48576e-12	3.76479e-11
C38C6.6	WBGene00007999	33.3995	5.06176	1.82351e-78	7.01705e-76
M02G9.4	WBGene00194935	33.3904	5.06136	2.16844e-07	7.96146e-07
F52F12.5	WBGene00009938	33.3714	5.06054	2.06872e-12	1.49529e-11
C06C3.10	WBGene00044169	33.1232	5.04977	1.83611e-06	5.88793e-06
F16C3.4	WBGene00044243	33.0744	5.04764	2.20519e-06	6.98418e-06
F26A1.9	WBGene00017807	33.037	5.04601	1.04389e-08	4.6084e-08
C53B4.2	WBGene00008272	32.868	5.03861	7.54113e-06	2.20278e-05
F41G3.5	WBGene00018301	32.8434	5.03753	1.29804e-08	5.66232e-08
C27D8.2	WBGene00007778	32.4547	5.02035	7.0674e-33	2.59599e-31
R11A5.7	WBGene00011235	32.4246	5.01902	2.18793e-39	1.1709e-37
C28H8.5	WBGene00016196	32.2333	5.01048	1.74807e-08	7.48802e-08
F58A4.12	WBGene00014777	32.1337	5.00601	0.00051039	0.00110694
T04B2.2	WBGene00001487	32.0152	5.00068	1.63956e-14	1.52729e-13
K09B11.5	WBGene00010712	32.0082	5.00037	4.81025e-13	3.76846e-12
T02C12.4	WBGene00011369	31.9283	4.99676	0.000356419	0.00079356
H04M03.2	WBGene00019152	31.8789	4.99453	1.6579e-10	9.23649e-10
C36C5.15	WBGene00016484	31.8775	4.99447	0.000427	0.000939447
E03G2.4	WBGene00000759	31.7596	4.98912	1.97673e-08	8.40071e-08
B0280.17	WBGene00044674	31.6735	4.9852	4.308e-19	6.19999e-18
M7.7	WBGene00010883	31.6221	4.98286	3.00876e-08	1.24622e-07
C10C6.3	WBGene00007512	31.6052	4.98209	2.09384e-06	6.65629e-06
C50H2.7	WBGene00008243	31.5585	4.97996	0.00048351	0.00105317
F49D11.7	WBGene00018631	31.4451	4.97477	0.000314557	0.00070629
K03B4.4	WBGene00019355	31.4095	4.97313	2.61758e-06	8.22579e-06
F48G7.5	WBGene00018616	31.2272	4.96473	2.50705e-13	2.03715e-12
F33D11.3	WBGene00000631	31.205	4.96371	3.83862e-13	3.04714e-12
F56H6.6	WBGene00010167	31.1962	4.9633	0.000419242	0.000922881
C27B7.6	WBGene00007763	31.1454	4.96095	1.27034e-15	1.3263e-14
C12D8.16	WBGene00007543	31.1181	4.95968	2.9493e-11	1.83249e-10
C35A11.2	WBGene00016429	31.1067	4.95915	5.68598e-11	3.38353e-10
M28.4	WBGene00010895	31.0535	4.95669	4.50863e-06	1.36381e-05
F43G9.8	WBGene00009670	30.6221	4.9365	0.00059712	0.00127688
R02D5.10	WBGene00194788	30.5007	4.93077	5.25151e-06	1.57088e-05
C14A6.5	WBGene00007569	30.3797	4.92504	0.000469569	0.00102487
F36A2.11	WBGene00009458	30.2283	4.91783	2.32748e-07	8.51441e-07
F37A4.4	WBGene00018134	30.1996	4.91646	1.46098e-14	1.36725e-13
F58A6.4	WBGene00003547	30.078	4.91064	0.00136312	0.00273232
F22D3.4	WBGene00017700	29.987	4.90627	0.000771987	0.00161806
R11H6.7	WBGene00077579	29.8957	4.90187	0.00087827	0.00182075
M70.1	WBGene00019783	29.7679	4.89569	2.50179e-10	1.36088e-09
F58G1.5	WBGene00010267	29.754	4.89501	1.94563e-30	6.10587e-29
F01D5.10	WBGene00008500	29.7539	4.89501	7.30027e-17	8.54979e-16
F56F3.4	WBGene00010155	29.6977	4.89228	1.14409e-10	6.53151e-10
C17C3.9	WBGene00015892	29.5641	4.88578	0.000628093	0.00133667
M04G7.2	WBGene00019773	29.5262	4.88392	3.18209e-13	2.55484e-12
C42D4.13	WBGene00016598	29.4874	4.88203	3.67009e-10	1.95892e-09
D1086.18	WBGene00045405	29.4727	4.88131	0.000918498	0.00189928
C55C3.8	WBGene00044501	29.4424	4.87982	0.000665963	0.00141065
R07B1.5	WBGene00011077	29.416	4.87853	2.40091e-07	8.76124e-07
C26B2.2	WBGene00016125	29.3432	4.87495	3.90144e-17	4.65008e-16
C25A8.2	WBGene00016083	29.0966	4.86278	2.41086e-11	1.51908e-10
C02F5.14	WBGene00044445	28.934	4.85469	4.93623e-18	6.39442e-17
H42K12.3	WBGene00019272	28.9103	4.85351	1.69738e-44	1.14783e-42
C12D8.9	WBGene00007538	28.8883	4.85241	1.88232e-05	5.18113e-05
C18A3.7	WBGene00015944	28.7767	4.84683	1.48065e-13	1.24055e-12
F54B3.2	WBGene00010014	28.6399	4.83995	3.85265e-05	0.000100625
C29F9.6	WBGene00016221	28.6388	4.8399	0.000677626	0.00143348
R07G3.6	WBGene00019942	28.5097	4.83338	9.63386e-25	2.12708e-23
T01B10.2	WBGene00001703	28.5019	4.83299	2.03983e-47	1.61607e-45
F10B5.3	WBGene00008640	28.4603	4.83088	3.15434e-09	1.49109e-08
C14A6.8	WBGene00007572	28.4146	4.82856	0.000892567	0.00184897
F18F11.4	WBGene00017577	28.4086	4.82826	5.44508e-11	3.24735e-10
M05B5.1	WBGene00010869	28.3621	4.82589	3.14047e-23	6.26622e-22
F44G3.2	WBGene00009706	28.2722	4.82131	4.09976e-19	5.9161e-18
C30B5.3	WBGene00000771	28.2454	4.81994	2.89209e-19	4.19586e-18
C02B10.6	WBGene00015331	28.1968	4.81746	1.08511e-05	3.10175e-05
K08D10.8	WBGene00019531	28.1832	4.81677	2.53104e-21	4.36571e-20
F23B2.7	WBGene00009075	28.1547	4.8153	4.3912e-10	2.32006e-09
C45G9.15	WBGene00050919	28.143	4.8147	0.000757305	0.00158935
F46G11.6	WBGene00045269	28.106	4.81281	4.77487e-08	1.909e-07
C17D12.6	WBGene00004963	28.0682	4.81086	1.56599e-07	5.85461e-07
K08E7.4	WBGene00010672	27.9798	4.80632	4.88546e-06	1.46955e-05
F13H8.5	WBGene00017438	27.9115	4.80279	9.61408e-25	2.12562e-23
C50D2.1	WBGene00016805	27.7105	4.79236	2.09535e-13	1.71991e-12
C18H2.5	WBGene00015992	27.6246	4.78788	9.49447e-06	2.73285e-05
F01D5.6	WBGene00008496	27.6098	4.78711	5.36712e-32	1.88164e-30
K10D6.3	WBGene00010743	27.5981	4.7865	0.00137315	0.00275073
C33C12.7	WBGene00016339	27.5573	4.78436	1.26628e-07	4.79739e-07
F35B3.4	WBGene00018031	27.438	4.77811	4.38725e-31	1.45301e-29
F25F2.1	WBGene00009115	27.3677	4.7744	1.0077e-10	5.81242e-10
R10E11.9	WBGene00011220	27.1302	4.76183	0.000814529	0.00170061
F01D5.7	WBGene00008497	27.0854	4.75945	0.00105984	0.00216633
T02E9.2	WBGene00001716	26.9027	4.74968	2.13629e-62	3.48755e-60
F10F2.3	WBGene00008655	26.7577	4.74188	8.56164e-18	1.08613e-16
F54E7.6	WBGene00018829	26.745	4.7412	0.00180147	0.00353814
E04D5.3	WBGene00008482	26.6228	4.73459	5.63952e-44	3.63131e-42
F44D12.6	WBGene00009683	26.5855	4.73257	5.75761e-15	5.63284e-14
C34D4.15	WBGene00000687	26.4963	4.72772	1.76485e-21	3.09701e-20
M88.3	WBGene00010906	26.4647	4.726	3.01625e-15	3.02787e-14
B0213.5	WBGene00003768	26.3959	4.72224	2.51222e-17	3.05283e-16
F52D1.3	WBGene00004127	26.3296	4.71862	1.12932e-24	2.47317e-23
R08B4.1	WBGene00001690	26.1927	4.71109	1.66529e-25	3.86701e-24
R13A5.11	WBGene00020053	26.1663	4.70964	9.62917e-09	4.27194e-08
F08F1.6	WBGene00004998	26.0261	4.70189	2.41366e-20	3.85419e-19
C33B4.2	WBGene00007891	25.9367	4.69692	0.00116989	0.00236998
K08H10.6	WBGene00010698	25.9102	4.69545	1.60216e-05	4.46682e-05
F53B3.2	WBGene00018741	25.8575	4.69251	7.31486e-10	3.74834e-09
F28A10.4	WBGene00017872	25.7611	4.68712	2.34087e-05	6.34571e-05
F32B6.7	WBGene00006049	25.6342	4.68	0.000150278	0.000355503
C15F1.2	WBGene00015795	25.6289	4.6797	3.40507e-11	2.09483e-10
C43G2.3	WBGene00016612	25.3735	4.66525	4.79555e-08	1.91609e-07
M04D8.7	WBGene00010865	25.3019	4.66118	1.5798e-05	4.41056e-05
K09G1.2	WBGene00010728	25.2793	4.65989	1.43503e-10	8.0559e-10
F21F8.5	WBGene00017679	25.1925	4.65492	4.66411e-05	0.000120206
C31H2.2	WBGene00001070	25.1565	4.65286	1.25408e-97	8.44521e-95
C33F10.8	WBGene00016356	25.1377	4.65178	4.51878e-22	8.22438e-21
R09B5.5	WBGene00004139	24.8196	4.63341	5.41648e-28	1.48627e-26
C49C3.2	WBGene00008192	24.7468	4.62917	2.76475e-06	8.65296e-06
B0213.17	WBGene00015046	24.7099	4.62701	3.30606e-13	2.64921e-12
F07F6.5	WBGene00017218	24.7	4.62644	1.44653e-07	5.44199e-07
T04B2.7	WBGene00011425	24.6992	4.62639	1.87015e-05	5.15001e-05
C49F8.3	WBGene00008215	24.4735	4.61315	8.61897e-30	2.61842e-28
F44D12.7	WBGene00009684	24.459	4.61229	0.000384383	0.000852181
BE0003N10.3	WBGene00015268	24.4551	4.61206	3.22411e-57	4.10299e-55
C10G8.3	WBGene00015682	24.4546	4.61204	0.0018689	0.00366345
R57.2	WBGene00020083	24.3963	4.60859	5.44072e-19	7.75422e-18
F28A10.3	WBGene00017871	24.3342	4.60491	0.00163712	0.00323937
F58H1.6	WBGene00010289	24.2917	4.60239	9.77776e-24	2.026e-22
C29E4.1	WBGene00000665	24.1733	4.59534	5.50999e-20	8.49737e-19
C52E4.12	WBGene00194785	24.1703	4.59516	0.0061608	0.0109527
F36H2.6	WBGene00194653	24.0207	4.58621	0.00160778	0.00318803
F59A7.1	WBGene00019089	24.0054	4.58529	3.81603e-05	9.98133e-05
F21C3.7	WBGene00077548	23.9409	4.58141	5.13617e-07	1.79996e-06
C50H2.10	WBGene00008244	23.876	4.57749	0.000173098	0.000405568
F58F12.3	WBGene00019063	23.7708	4.57112	8.23611e-10	4.18986e-09
C17F4.12	WBGene00044374	23.6339	4.56279	0.00468959	0.0085526
F38A3.2	WBGene00004300	23.5849	4.55979	3.06303e-35	1.30965e-33
C12D8.19	WBGene00044175	23.5341	4.55668	6.5055e-06	1.91865e-05
F32E10.3	WBGene00017991	23.5335	4.55665	2.33517e-36	1.04257e-34
B0524.5	WBGene00015244	23.4707	4.55279	1.5539e-08	6.69533e-08
R12E2.15	WBGene00020040	23.31	4.54287	2.38097e-15	2.41324e-14
F13B12.4	WBGene00008732	23.2816	4.54112	4.14756e-11	2.51248e-10
K08E5.3	WBGene00003482	23.1615	4.53366	3.60671e-76	1.32481e-73
C09E8.3	WBGene00015646	23.1548	4.53324	8.35807e-71	2.17876e-68
B0034.4	WBGene00015004	23.146	4.53269	4.73026e-05	0.000121775
E02H4.1	WBGene00000952	23.1313	4.53178	0.00191766	0.00374902
ZK892.4	WBGene00014128	23.1313	4.53178	0.00191766	0.00374902
F49E12.8	WBGene00009901	23.123	4.53126	3.76804e-05	9.86378e-05
R09E10.2	WBGene00011172	23.1071	4.53026	1.50126e-07	5.62562e-07
F01G10.9	WBGene00008511	23.0026	4.52372	2.5852e-34	1.04455e-32
C45G7.5	WBGene00000402	22.9478	4.52028	2.98164e-56	3.49197e-54
M195.2	WBGene00010948	22.9117	4.51801	6.14174e-14	5.36266e-13
C52G5.2	WBGene00008260	22.8897	4.51662	3.01379e-27	7.90728e-26
F54H5.5	WBGene00018841	22.8169	4.51203	4.57339e-15	4.51253e-14
C25G4.1	WBGene00007729	22.7923	4.51047	0.00287886	0.0054488
B0240.1	WBGene00004359	22.762	4.50856	4.27148e-05	0.000110805
R12E2.7	WBGene00020033	22.7319	4.50665	1.13837e-19	1.70513e-18
C33G3.3	WBGene00007903	22.7249	4.5062	1.65761e-44	1.12565e-42
C08G5.2	WBGene00015615	22.7168	4.50569	3.97968e-05	0.000103641
F10G7.6	WBGene00017370	22.6718	4.50282	0.00225392	0.00434959
F28G4.4	WBGene00009229	22.5817	4.49708	9.4243e-05	0.000230362
C42D4.3	WBGene00016596	22.4618	4.4894	7.02176e-35	2.94768e-33
H03E18.1	WBGene00019148	22.4381	4.48788	6.23448e-46	4.53882e-44
R13F6.5	WBGene00020066	22.3215	4.48036	5.59233e-05	0.000142201
K08B4.7	WBGene00023486	22.3095	4.47959	0.0040638	0.00748993
F11E6.11	WBGene00023501	22.309	4.47955	0.00350934	0.00654337
C36F7.5	WBGene00007986	22.2875	4.47816	1.31068e-16	1.50023e-15
F46G11.2	WBGene00018515	22.2845	4.47797	2.37917e-19	3.47355e-18
H10E21.4	WBGene00019184	22.1813	4.47127	2.01899e-38	1.01971e-36
C30H6.2	WBGene00006487	22.099	4.46591	4.59928e-08	1.84359e-07
F29C12.1	WBGene00004120	21.9837	4.45836	9.52153e-22	1.70606e-20
C15H11.1	WBGene00007613	21.8722	4.45103	5.42193e-11	3.23594e-10
F44A2.2	WBGene00018402	21.8581	4.4501	0.00322102	0.00604694
K10H10.7	WBGene00010763	21.6658	4.43735	4.12659e-12	2.87226e-11
K02F6.9	WBGene00019343	21.6227	4.43447	5.03944e-10	2.63755e-09
C06E8.5	WBGene00015544	21.6157	4.43401	3.40215e-15	3.40047e-14
F22F4.1	WBGene00017716	21.6156	4.434	3.18973e-31	1.06075e-29
F42G4.6	WBGene00009643	21.5512	4.4297	9.57931e-11	5.54119e-10
F55G11.8	WBGene00010128	21.4911	4.42567	2.04995e-22	3.82578e-21
F35H8.4	WBGene00009449	21.2141	4.40695	4.50672e-09	2.08883e-08
F33A8.10	WBGene00009356	21.1703	4.40397	3.90531e-06	1.19541e-05
F35C11.3	WBGene00009402	21.1446	4.40222	0.000735813	0.00154685
F58B4.1	WBGene00003549	21.0851	4.39815	0.000116305	0.000280013
F59B1.9	WBGene00000062	21.0587	4.39634	0.00421021	0.00774299
F54C9.14	WBGene00175035	21.0215	4.39379	7.05182e-09	3.17204e-08
C45G9.13	WBGene00016684	21.0187	4.3936	8.31289e-05	0.000205307
F53B1.4	WBGene00018737	20.94	4.38819	2.64102e-33	1.00198e-31
F30A10.2	WBGene00009261	20.859	4.3826	8.22992e-17	9.58991e-16
F15B9.8	WBGene00008851	20.8298	4.38058	6.4639e-14	5.62269e-13
F16H6.7	WBGene00008897	20.802	4.37865	0.000107816	0.000261014
F28H1.4	WBGene00017909	20.7916	4.37793	2.38894e-08	1.0026e-07
B0524.4	WBGene00015243	20.6844	4.37047	7.90903e-05	0.000196202
C25F6.7	WBGene00016106	20.6558	4.36848	1.75079e-31	5.95712e-30
F56D3.1	WBGene00018969	20.5791	4.36311	2.84233e-34	1.14558e-32
F59C6.6	WBGene00003742	20.5696	4.36244	1.62907e-10	9.08211e-10
E02C12.6	WBGene00017092	20.4951	4.35721	0.00383909	0.00710331
C32H11.5	WBGene00007868	20.4791	4.35608	2.2629e-11	1.42696e-10
C03C10.2	WBGene00007269	20.4586	4.35464	8.76359e-05	0.000215549
C17H12.6	WBGene00015932	20.4252	4.35228	2.8494e-08	1.18446e-07
F13H8.12	WBGene00017444	20.3016	4.34352	5.81561e-09	2.65364e-08
F49D11.6	WBGene00018630	20.2781	4.34185	0.000102957	0.000249998
R07B7.4	WBGene00011088	20.1947	4.33591	2.80308e-07	1.01486e-06
C04G6.13	WBGene00077489	20.1695	4.33411	0.0036851	0.00683718
C28D4.4	WBGene00007792	20.0618	4.32638	8.69145e-06	2.51786e-05
C37C3.7	WBGene00016499	19.9828	4.32069	3.25087e-05	8.58647e-05
K01D12.9	WBGene00010468	19.9577	4.31887	8.09878e-16	8.60568e-15
C26B9.3	WBGene00016133	19.9561	4.31876	6.18613e-51	5.49342e-49
JC8.12	WBGene00010442	19.9442	4.3179	3.12072e-08	1.28995e-07
C02F4.4	WBGene00007264	19.898	4.31455	2.68671e-14	2.43947e-13
R07C3.13	WBGene00019929	19.8844	4.31356	1.40376e-12	1.03596e-11
B0240.2	WBGene00007117	19.835	4.30997	5.14542e-06	1.54086e-05
4R79.1	WBGene00003525	19.8071	4.30794	0.000109397	0.000264602
F53B6.9	WBGene00009964	19.7947	4.30704	7.21088e-10	3.69623e-09
F21C10.9	WBGene00017658	19.7375	4.30287	4.09151e-18	5.35876e-17
C07A4.3	WBGene00007398	19.7119	4.301	4.28577e-07	1.51535e-06
K09C6.9	WBGene00019563	19.6885	4.29928	2.0561e-17	2.51748e-16
F28C6.5	WBGene00009205	19.6883	4.29927	2.48425e-09	1.19105e-08
F40H3.3	WBGene00018251	19.6761	4.29837	0.000242954	0.000555392
R12E2.14	WBGene00020039	19.6358	4.29541	4.20035e-15	4.16479e-14
F40E3.5	WBGene00018232	19.6264	4.29473	5.26043e-16	5.68689e-15
F54F3.3	WBGene00010062	19.5943	4.29236	1.46042e-05	4.09353e-05
C07G1.6	WBGene00015572	19.5752	4.29096	1.73156e-11	1.1101e-10
F22E10.3	WBGene00004008	19.5567	4.28959	1.21842e-12	9.08309e-12
F01D5.5	WBGene00008495	19.4932	4.2849	5.84446e-35	2.46627e-33
F42C5.2	WBGene00018344	19.4883	4.28454	0.00422013	0.00775946
K07C6.11	WBGene00005959	19.4454	4.28136	0.000260366	0.000592015
R10H10.2	WBGene00004972	19.3806	4.27654	2.73646e-12	1.95434e-11
B0222.6	WBGene00000717	19.3459	4.27395	4.30966e-27	1.11089e-25
H23L24.2	WBGene00019229	19.3266	4.27251	0.000132075	0.000315488
F31F6.5	WBGene00000902	19.304	4.27083	4.42986e-11	2.67147e-10
F23C8.7	WBGene00017736	19.3022	4.27069	3.29976e-11	2.03541e-10
F52F10.3	WBGene00018707	19.2678	4.26812	0.000186917	0.000436302
K04C2.5	WBGene00019382	19.2362	4.26575	0.000693091	0.00146332
K10H10.4	WBGene00010760	19.2237	4.26482	8.75894e-15	8.38637e-14
K08C9.4	WBGene00000641	19.1731	4.26101	6.15644e-46	4.50228e-44
F07F6.2	WBGene00017216	19.1629	4.26024	0.0042442	0.00779664
C31B8.12	WBGene00016285	19.0445	4.2513	0.00507408	0.0091854
C01B12.4	WBGene00015287	19.0188	4.24935	4.62637e-10	2.43396e-09
F21D12.5	WBGene00017664	18.9985	4.24781	0.00152905	0.00304192
C23G10.1	WBGene00016010	18.9939	4.24747	1.5848e-11	1.02168e-10
K08A2.2	WBGene00019512	18.9798	4.2464	7.18719e-12	4.84199e-11
F38A5.14	WBGene00018170	18.9544	4.24446	8.05381e-05	0.000199518
F40E12.2	WBGene00018235	18.9009	4.24038	7.42575e-11	4.35468e-10
F57B9.9	WBGene00004133	18.8876	4.23937	2.07447e-33	7.98277e-32
K09C6.1	WBGene00019555	18.7891	4.23182	4.13091e-07	1.4638e-06
F55G11.5	WBGene00010125	18.789	4.23182	2.78571e-07	1.00902e-06
F35F11.2	WBGene00018065	18.7082	4.2256	3.21654e-06	9.97232e-06
H06H21.10	WBGene00019166	18.6994	4.22492	1.06474e-14	1.0087e-13
B0222.8	WBGene00000599	18.6922	4.22436	1.16487e-32	4.2498e-31
F44E2.4	WBGene00018418	18.6827	4.22363	7.63008e-37	3.45427e-35
B0041.1	WBGene00015006	18.6208	4.21885	0.000239653	0.000548466
F11C7.7	WBGene00017379	18.6206	4.21883	0.00582587	0.0104023
C33D3.3	WBGene00007894	18.5977	4.21706	1.95834e-05	5.37215e-05
D1014.5	WBGene00017018	18.5395	4.21253	1.85484e-11	1.18631e-10
K02H11.4	WBGene00019348	18.5001	4.20946	0.00506604	0.00917291
R05G6.1	WBGene00019896	18.4997	4.20943	0.00644279	0.0114026
F15H10.7	WBGene00008874	18.4731	4.20736	0.000240594	0.000550385
F08G12.8	WBGene00008589	18.4622	4.2065	0.000253401	0.000577559
C55C3.3	WBGene00016953	18.4351	4.20438	3.33706e-38	1.65441e-36
F13A7.12	WBGene00008727	18.3507	4.19777	4.72211e-07	1.66199e-06
F42G8.9	WBGene00018360	18.3133	4.19482	1.02856e-07	3.94204e-07
C05E11.7	WBGene00015496	18.2592	4.19055	0.000440025	0.000966261
C17E4.1	WBGene00007641	18.2584	4.19049	0.00561689	0.0100699
F32D8.3	WBGene00009328	18.2545	4.19018	2.39583e-08	1.00497e-07
F56B6.6	WBGene00018937	18.2444	4.18938	0.000242072	0.00055361
C45B2.7	WBGene00004219	18.1836	4.18457	6.72537e-39	3.48383e-37
C32E12.3	WBGene00016329	18.156	4.18237	6.43703e-17	7.56621e-16
R09E10.13	WBGene00194658	18.1358	4.18077	2.57159e-05	6.91663e-05
C30G12.4	WBGene00016276	18.1355	4.18075	8.06928e-06	2.34856e-05
R02D5.7	WBGene00010980	18.1163	4.17921	7.48944e-15	7.2395e-14
C14F11.6	WBGene00015781	18.0916	4.17725	8.64456e-41	4.91948e-39
K08B12.1	WBGene00019520	18.0263	4.17203	3.1672e-26	7.66291e-25
F25F6.1	WBGene00017794	18.0082	4.17058	1.2106e-05	3.4344e-05
F46F3.3	WBGene00009791	18.0044	4.17028	7.2838e-07	2.48723e-06
B0399.2	WBGene00007177	17.9895	4.16909	3.5247e-09	1.65455e-08
C24B5.3	WBGene00004216	17.9768	4.16807	8.69407e-19	1.21762e-17
C05C10.4	WBGene00007331	17.9714	4.16763	5.61092e-59	7.43309e-57
T04A6.3	WBGene00020202	17.9606	4.16677	2.97497e-05	7.90684e-05
F46B3.3	WBGene00009758	17.9036	4.16218	0.00837077	0.0144817
H35N03.1	WBGene00001373	17.8736	4.15976	0.00716047	0.0125572
F35C5.7	WBGene00009395	17.8193	4.15537	4.53607e-05	0.000117205
C43F9.11	WBGene00045024	17.8049	4.1542	0.00625044	0.0110889
F35G2.4	WBGene00004025	17.7631	4.15081	3.57585e-26	8.62581e-25
C53B4.8	WBGene00008277	17.7589	4.15047	1.23783e-08	5.41721e-08
F35A5.4	WBGene00018026	17.7551	4.15016	1.49966e-14	1.39939e-13
R13A1.3	WBGene00020042	17.6607	4.14247	3.77446e-09	1.76462e-08
F48B9.5	WBGene00018591	17.6586	4.1423	5.53173e-10	2.88028e-09
F09F9.2	WBGene00017307	17.6138	4.13863	1.39059e-30	4.42416e-29
D1086.3	WBGene00008390	17.6128	4.13855	4.61791e-38	2.26166e-36
K08E7.5	WBGene00010673	17.5675	4.13483	4.29283e-32	1.51486e-30
F58B4.7	WBGene00077682	17.5461	4.13308	9.78269e-05	0.000238437
F28A12.2	WBGene00001721	17.5436	4.13288	0.00668505	0.0117965
K02F6.2	WBGene00019336	17.4966	4.129	7.02886e-07	2.40934e-06
F10D11.5	WBGene00008651	17.4759	4.1273	3.0465e-12	2.16049e-11
C29F5.4	WBGene00003403	17.3787	4.11925	6.83988e-05	0.000171682
C06C3.8	WBGene00007378	17.3267	4.11493	0.00744449	0.0130144
C05C8.3	WBGene00001428	17.3253	4.11481	7.12323e-34	2.82171e-32
H23N18.3	WBGene00019234	17.2681	4.11004	6.37763e-13	4.92476e-12
F41F3.3	WBGene00018297	17.2183	4.10587	5.80003e-21	9.78498e-20
C14A6.7	WBGene00007571	17.1093	4.09671	0.00751717	0.013123
C54E4.4	WBGene00016919	17.0797	4.09421	0.0104188	0.0176971
C09D1.2	WBGene00015631	17.0339	4.09034	0.000578503	0.00123969
F09B12.1	WBGene00008605	17.009	4.08823	2.10392e-44	1.39932e-42
M153.4	WBGene00044144	16.9714	4.08503	0.00913325	0.0156817
F16F9.2	WBGene00001068	16.9508	4.08328	3.9846e-36	1.76436e-34
C06A5.2	WBGene00015500	16.9241	4.081	1.3908e-10	7.82391e-10
C54E10.2	WBGene00008307	16.8987	4.07884	0.000540277	0.00116628
F30A10.12	WBGene00009269	16.7338	4.06469	1.88662e-05	5.19182e-05
F11E6.2	WBGene00001733	16.6693	4.05912	0.000238263	0.000545518
C38C6.3	WBGene00007996	16.5874	4.05202	3.90393e-18	5.1297e-17
F52D1.1	WBGene00018682	16.5772	4.05113	1.91686e-42	1.17349e-40
F46C8.8	WBGene00018487	16.5259	4.04665	8.55931e-21	1.41883e-19
C16C8.22	WBGene00195072	16.4802	4.04266	0.000838794	0.00174608
C08F11.1	WBGene00007450	16.4697	4.04175	8.77076e-05	0.000215672
F47H4.12	WBGene00043053	16.3971	4.03537	5.0896e-05	0.000130279
F13B6.1	WBGene00017416	16.3906	4.0348	1.58303e-12	1.16084e-11
F57A8.6	WBGene00010181	16.3624	4.03231	1.10421e-05	3.15249e-05
F28H7.6	WBGene00009239	16.2975	4.02658	5.97955e-08	2.35768e-07
F54C1.8	WBGene00018792	16.2462	4.02203	2.99211e-05	7.94978e-05
C05E7.1	WBGene00007343	16.1949	4.01747	8.50248e-18	1.08032e-16
F07E5.7	WBGene00017212	16.1727	4.01549	0.00101499	0.00208282
K10C9.9	WBGene00044515	16.1638	4.01469	0.00891942	0.0153504
F53F1.4	WBGene00009982	16.1561	4.014	8.97439e-65	1.66717e-62
C25F9.6	WBGene00007726	16.1489	4.01336	3.58914e-05	9.41377e-05
F23C8.1	WBGene00017731	16.1427	4.01281	0.0198432	0.0316809
C38C3.10	WBGene00045390	16.0821	4.00739	0.00982535	0.016772
F35G2.5	WBGene00009438	16.0783	4.00704	3.59394e-06	1.10554e-05
C26C6.3	WBGene00003552	16.0543	4.00488	1.75812e-10	9.7444e-10
C23G10.6	WBGene00016013	16.0201	4.00181	1.74596e-22	3.26979e-21
M02G9.2	WBGene00010831	16.0023	4.0002	5.71653e-09	2.61441e-08
F26G1.9	WBGene00044662	15.9987	3.99988	2.24932e-05	6.11189e-05
C44B9.2	WBGene00008079	15.9299	3.99367	1.46581e-13	1.22876e-12
F18A12.6	WBGene00017555	15.9101	3.99188	2.49819e-08	1.04546e-07
F42G4.2	WBGene00009641	15.8494	3.98635	1.15934e-31	3.98665e-30
F17C8.2	WBGene00000664	15.7765	3.9797	9.86676e-15	9.38039e-14
C14C11.1	WBGene00015765	15.7371	3.9761	2.06418e-15	2.11148e-14
C24H12.6	WBGene00016075	15.7188	3.97442	0.0110736	0.0186837
C01G10.4	WBGene00007231	15.6582	3.96884	0.0020747	0.00403505
C26C6.10	WBGene00077553	15.6383	3.96701	0.0150795	0.0247502
K10D11.1	WBGene00010745	15.6295	3.9662	1.99428e-17	2.44735e-16
F54F7.8	WBGene00010068	15.6013	3.96359	0.000570712	0.00122478
R102.11	WBGene00077714	15.528	3.9568	5.76963e-12	3.94787e-11
R11G10.3	WBGene00044045	15.5197	3.95602	0.0119438	0.0200161
C06G1.1	WBGene00015545	15.5004	3.95424	1.36021e-34	5.63685e-33
K01A2.11	WBGene00019285	15.4822	3.95254	5.2288e-23	1.02808e-21
F56D2.3	WBGene00018965	15.4354	3.94817	1.72059e-24	3.73264e-23
C01H6.1	WBGene00000637	15.4082	3.94562	3.50908e-06	1.08212e-05
B0205.4	WBGene00015019	15.4058	3.9454	7.69618e-05	0.000191363
C02E7.6	WBGene00015339	15.4013	3.94498	7.58135e-14	6.52101e-13
C43C3.2	WBGene00008065	15.3562	3.94075	0.0112858	0.0189903
M142.3	WBGene00014809	15.2741	3.93302	0.000982196	0.00202014
F12F6.9	WBGene00000702	15.2508	3.93082	3.05953e-17	3.67098e-16
C54D1.2	WBGene00016912	15.19	3.92505	6.71446e-05	0.000168718
H23L24.5	WBGene00004052	15.0995	3.91643	0.00161753	0.00320373
C32C4.1	WBGene00007862	15.0801	3.91458	0.00096575	0.00198935
F55F8.1	WBGene00004224	15.0655	3.91318	2.32786e-12	1.67287e-11
BE10.2	WBGene00007210	15.0262	3.90941	1.06054e-31	3.66248e-30
B0285.11	WBGene00014641	14.9947	3.90638	0.0142785	0.0235258
C16C10.13	WBGene00007632	14.9934	3.90626	0.0174918	0.0282335
F22E10.1	WBGene00004006	14.9813	3.90509	6.57632e-05	0.000165452
F26C11.1	WBGene00009146	14.9797	3.90494	6.60031e-11	3.90033e-10
F18G5.2	WBGene00003981	14.9035	3.89758	9.73576e-69	2.24785e-66
F52F10.4	WBGene00018708	14.8972	3.89697	1.26186e-05	3.56666e-05
C30F8.3	WBGene00016259	14.8175	3.88923	6.68571e-12	4.52869e-11
C17C3.3	WBGene00015889	14.8092	3.88842	0.014268	0.0235161
H04M03.4	WBGene00019154	14.784	3.88596	1.01669e-19	1.53815e-18
F47G6.4	WBGene00004969	14.778	3.88538	1.95478e-30	6.12272e-29
D2089.2	WBGene00008433	14.7458	3.88223	7.33118e-07	2.50236e-06
C29F3.3	WBGene00007804	14.7215	3.87985	0.00113911	0.00231257
R11A8.8	WBGene00011241	14.661	3.87391	0.0131816	0.0219223
H27M09.5	WBGene00019248	14.6383	3.87167	1.78727e-05	4.9386e-05
C24H10.3	WBGene00016069	14.6328	3.87113	0.000906386	0.00187543
C32H11.4	WBGene00007867	14.6312	3.87098	1.11834e-17	1.40549e-16
K07F5.9	WBGene00006039	14.5768	3.8656	1.67585e-26	4.12254e-25
F41H10.5	WBGene00018318	14.5637	3.86431	7.54386e-06	2.20318e-05
E01H11.3	WBGene00001463	14.5514	3.86309	2.32992e-07	8.52144e-07
C34C6.3	WBGene00007916	14.5478	3.86273	2.22836e-12	1.60637e-11
F49A5.3	WBGene00009855	14.5444	3.8624	0.0134792	0.0223759
F18A12.5	WBGene00017554	14.5125	3.85922	8.02241e-05	0.000198771
F19H8.4	WBGene00008964	14.5066	3.85863	2.03529e-37	9.50704e-36
T02B11.4	WBGene00020156	14.4796	3.85595	5.95782e-10	3.08524e-09
C45B2.1	WBGene00016658	14.4753	3.85552	2.84525e-28	7.92664e-27
F36H9.5	WBGene00018113	14.4617	3.85416	1.5587e-19	2.31117e-18
C12D8.18	WBGene00044174	14.4371	3.8517	1.39327e-05	3.91551e-05
C54D10.10	WBGene00008304	14.4364	3.85164	1.16541e-08	5.11551e-08
D1086.20	WBGene00077448	14.4191	3.84991	0.0151202	0.0248119
F21A3.7	WBGene00008997	14.311	3.83905	2.92347e-05	7.7879e-05
F20A1.1	WBGene00017613	14.3083	3.83878	1.6307e-19	2.41349e-18
C17B7.2	WBGene00015876	14.3044	3.83839	0.0194361	0.0311046
M03F8.1	WBGene00019761	14.2986	3.8378	1.22955e-10	6.97604e-10
C25A6.1	WBGene00016081	14.285	3.83643	0.000105124	0.000254839
C54C6.5	WBGene00008287	14.2753	3.83545	0.0010217	0.00209525
F37C12.18	WBGene00044005	14.2347	3.83134	1.75309e-13	1.45374e-12
F35C12.3	WBGene00009408	14.2132	3.82916	7.88486e-09	3.53104e-08
M110.9	WBGene00010917	14.2107	3.82891	0.00010511	0.000254839
K01D12.7	WBGene00010466	14.2019	3.82801	9.11651e-06	2.63118e-05
C40H1.4	WBGene00001242	14.1982	3.82763	4.45462e-10	2.35203e-09
F36D1.8	WBGene00009467	14.1113	3.81878	0.00103058	0.00211185
F45G2.5	WBGene00000255	14.1065	3.81828	8.17351e-07	2.76766e-06
F49C5.12	WBGene00184956	14.1035	3.81799	0.000471366	0.00102852
F53B6.7	WBGene00009962	14.1007	3.8177	2.00876e-14	1.85836e-13
R12G8.1	WBGene00011254	14.0866	3.81625	0.0162279	0.0263964
F38A6.4	WBGene00009528	14.072	3.81476	3.05918e-12	2.16826e-11
F47G4.3	WBGene00009824	14.0586	3.81338	2.08164e-12	1.50395e-11
EGAP9.2	WBGene00001506	13.98	3.80529	1.1945e-06	3.94553e-06
F46B6.9	WBGene00009774	13.9748	3.80476	0.0168301	0.027269
R07E3.6	WBGene00011107	13.974	3.80467	1.88797e-31	6.38354e-30
B0563.5	WBGene00015262	13.9587	3.80309	0.00012705	0.000304296
C06E1.7	WBGene00015522	13.9287	3.79999	1.16088e-05	3.30437e-05
B0554.4	WBGene00015257	13.8545	3.79228	0.0195254	0.0312339
C25B8.8	WBGene00044297	13.8464	3.79144	0.00154875	0.00307844
F38E1.5	WBGene00001664	13.8149	3.78816	0.0281099	0.043546
F47B10.8	WBGene00009819	13.8148	3.78815	0.0281101	0.043546
C55C3.6	WBGene00016956	13.7851	3.78504	1.68265e-06	5.42271e-06
R09A1.2	WBGene00019972	13.7644	3.78287	5.37414e-10	2.80455e-09
F49A5.2	WBGene00009854	13.7633	3.78275	0.001227	0.00247667
D1054.9	WBGene00008376	13.7525	3.78162	4.37946e-25	9.94113e-24
C39E9.3	WBGene00000705	13.7426	3.78058	2.08607e-12	1.50648e-11
F10D11.6	WBGene00008652	13.7151	3.77769	5.20871e-31	1.71104e-29
C01G6.2	WBGene00007224	13.6898	3.77503	2.44122e-07	8.89227e-07
R07B1.7	WBGene00011079	13.6834	3.77435	0.0159895	0.0260611
K01A6.5	WBGene00010447	13.6786	3.77384	0.00195758	0.00382291
F09G8.4	WBGene00003562	13.6255	3.76823	2.89391e-11	1.80237e-10
R03D7.5	WBGene00010991	13.624	3.76808	1.84347e-06	5.90801e-06
F49H12.5	WBGene00018656	13.5053	3.75545	1.52586e-53	1.57076e-51
C07A12.2	WBGene00015560	13.5029	3.75519	3.33523e-05	8.79204e-05
K06A5.3	WBGene00019431	13.4811	3.75287	4.38835e-06	1.33116e-05
C25F6.6	WBGene00016105	13.4467	3.74918	0.0193607	0.0309933
C47D12.3	WBGene00008137	13.4203	3.74635	3.48223e-07	1.24651e-06
F35C8.3	WBGene00002177	13.4048	3.74468	0.0220593	0.0348746
F59E11.5	WBGene00019111	13.3981	3.74395	2.96437e-14	2.68254e-13
K10D2.8	WBGene00189952	13.3939	3.7435	1.91568e-05	5.26463e-05
C25E10.13	WBGene00023431	13.3574	3.73956	0.0251942	0.0393609
R02F2.5	WBGene00019834	13.337	3.73736	1.63478e-05	4.54914e-05
B0564.3	WBGene00007203	13.3292	3.73652	0.000215627	0.00049764
R07E3.2	WBGene00011103	13.3264	3.73621	9.93427e-08	3.81553e-07
C31B8.8	WBGene00016283	13.284	3.73161	4.10122e-17	4.87741e-16
F13B9.2	WBGene00017420	13.2791	3.73109	2.92439e-06	9.11553e-06
C06G4.4	WBGene00015558	13.2628	3.72931	0.0017065	0.00336675
C44C10.11	WBGene00043985	13.245	3.72738	1.05147e-06	3.50604e-06
F49B2.4	WBGene00009864	13.2249	3.72519	0.00235438	0.0045251
B0523.1	WBGene00002212	13.1799	3.72027	2.75149e-10	1.48877e-09
C53C11.5	WBGene00044770	13.1767	3.71992	1.89124e-06	6.05153e-06
K02B7.4	WBGene00175026	13.1706	3.71925	9.71965e-08	3.73577e-07
R74.2	WBGene00011278	13.1605	3.71814	4.21098e-12	2.92974e-11
F43E2.6	WBGene00018394	13.1502	3.71702	0.00187096	0.00366705
C42D8.5	WBGene00000039	13.1493	3.71692	6.58834e-45	4.5119e-43
F48G7.8	WBGene00018619	13.1346	3.7153	0.00160839	0.00318877
M03E7.2	WBGene00019754	13.1133	3.71295	0.00369829	0.00685771
C54E4.3	WBGene00001557	13.0971	3.71118	0.00170825	0.0033698
M02B7.6	WBGene00000287	13.0912	3.71052	0.0234834	0.0368986
C24G7.2	WBGene00016064	13.0743	3.70866	0.000193089	0.00044967
K03H6.2	WBGene00019368	13.0541	3.70643	4.6493e-25	1.04947e-23
C05D11.6	WBGene00003523	13.0271	3.70344	3.87527e-09	1.80965e-08
C40H5.2	WBGene00008045	12.9728	3.69742	0.026676	0.0415115
C05A9.1	WBGene00003999	12.8691	3.68584	8.84726e-17	1.02796e-15
F23D12.6	WBGene00009090	12.8327	3.68175	4.59269e-05	0.000118574
C15B12.8	WBGene00015788	12.8168	3.67996	0.00364055	0.00676383
F22B8.4	WBGene00009047	12.7919	3.67716	1.90706e-05	5.24272e-05
C46E1.2	WBGene00001556	12.787	3.67661	0.0248227	0.0388255
F28H7.7	WBGene00009240	12.7869	3.6766	0.0239336	0.0375475
K07C5.7	WBGene00010630	12.7734	3.67507	2.91294e-06	9.08158e-06
F56D6.2	WBGene00018971	12.7665	3.67429	8.26593e-25	1.84268e-23
F36A4.10	WBGene00000611	12.7311	3.67029	1.12833e-22	2.14542e-21
F36H2.3	WBGene00009500	12.6792	3.66439	1.0504e-22	2.00905e-21
R12B2.3	WBGene00020019	12.6489	3.66094	2.16237e-08	9.1368e-08
C34C12.7	WBGene00007926	12.6109	3.6566	1.46686e-11	9.50956e-11
F14E5.8	WBGene00195147	12.507	3.64467	0.000210732	0.000487455
E04F6.4	WBGene00017124	12.489	3.64259	1.40699e-06	4.58833e-06
R102.2	WBGene00011289	12.4827	3.64186	1.28536e-30	4.10553e-29
C28A5.6	WBGene00007791	12.4816	3.64174	1.21452e-17	1.51928e-16
F41G3.3	WBGene00018300	12.4613	3.63938	3.34921e-07	1.20075e-06
C10E2.1	WBGene00015672	12.4543	3.63857	0.0245891	0.0384937
H19M22.3	WBGene00019212	12.4327	3.63607	1.90793e-21	3.33722e-20
F40E10.5	WBGene00009573	12.4281	3.63553	1.62035e-15	1.68088e-14
E01G6.1	WBGene00008449	12.4001	3.63228	1.83277e-13	1.51438e-12
K02E7.6	WBGene00019311	12.3841	3.63042	2.36296e-15	2.39888e-14
D2092.6	WBGene00017067	12.3554	3.62707	0.0245765	0.0384778
C17B7.8	WBGene00015882	12.3332	3.62447	0.0275773	0.0428017
F44F1.1	WBGene00009693	12.321	3.62305	0.0253941	0.0396502
F10F2.9	WBGene00004118	12.2941	3.6199	0.000330629	0.000739603
C14A4.9	WBGene00007560	12.2866	3.61901	9.64348e-16	1.0147e-14
K09D9.11	WBGene00019568	12.2672	3.61674	0.00243236	0.00466442
C53A3.2	WBGene00016892	12.2046	3.60935	2.69599e-37	1.24139e-35
C03B8.3	WBGene00015386	12.1658	3.60476	2.43838e-09	1.16976e-08
R90.5	WBGene00011287	12.1154	3.59876	0.0278628	0.0431919
F18C5.5	WBGene00017560	12.1145	3.59867	6.28666e-16	6.7288e-15
C02G6.1	WBGene00015359	12.019	3.58724	0.000366639	0.00081463
F53A9.1	WBGene00018724	12.0138	3.58662	2.76366e-09	1.31642e-08
F09A5.1	WBGene00008598	12.0077	3.58589	4.45926e-09	2.06802e-08
C33G8.4	WBGene00016362	12.0046	3.58552	8.04065e-13	6.14725e-12
F19B6.3	WBGene00008949	12.0031	3.58534	1.29531e-06	4.25604e-06
F37B1.8	WBGene00001767	12.0004	3.58502	0.0388451	0.0583471
C25F9.1	WBGene00005832	11.9986	3.5848	4.10793e-08	1.66189e-07
C04H5.8	WBGene00007316	11.9566	3.57974	9.24221e-06	2.66546e-05
R07C12.4	WBGene00019934	11.9231	3.57569	0.00299301	0.00564841
F13C5.3	WBGene00017424	11.8796	3.57042	0.0344862	0.0524136
K02G10.5	WBGene00019346	11.8632	3.56842	3.14436e-11	1.94635e-10
C33C12.4	WBGene00016336	11.8599	3.56802	5.05306e-08	2.01251e-07
F08G5.2	WBGene00008581	11.8583	3.56783	4.30229e-10	2.2768e-09
M03F4.6	WBGene00019759	11.8369	3.56522	3.60598e-22	6.63779e-21
K08F8.5	WBGene00010682	11.8341	3.56487	3.33732e-07	1.19676e-06
C43C3.1	WBGene00002067	11.8127	3.56227	3.79304e-32	1.34732e-30
C36C5.12	WBGene00016481	11.8114	3.5621	8.73832e-05	0.000214993
T03D8.6	WBGene00011393	11.7834	3.55868	3.35004e-38	1.65576e-36
M03A1.7	WBGene00000928	11.7653	3.55646	1.48107e-18	2.02513e-17
K08D10.5	WBGene00019529	11.758	3.55557	0.000510703	0.00110732
F35B12.9	WBGene00009388	11.7411	3.5535	6.49851e-19	9.19693e-18
K09B11.10	WBGene00010714	11.7119	3.54991	9.54117e-15	9.09224e-14
C04G2.1	WBGene00007304	11.7069	3.54928	0.00169455	0.00334564
B0496.6	WBGene00015215	11.648	3.54201	3.66359e-06	1.12568e-05
R08F11.4	WBGene00019968	11.6378	3.54074	0.0383045	0.057653
C27A2.4	WBGene00016152	11.6265	3.53934	2.98836e-11	1.85405e-10
F02D8.2	WBGene00001701	11.5849	3.53417	3.72762e-06	1.14405e-05
C10C5.7	WBGene00007511	11.5622	3.53135	9.98183e-05	0.000242961
K11D12.8	WBGene00019648	11.5457	3.52929	0.00470944	0.00858492
F57E7.1	WBGene00010202	11.5456	3.52928	0.0304881	0.0468526
K02A11.2	WBGene00010487	11.474	3.5203	0.00734091	0.012849
F53A9.8	WBGene00018731	11.4707	3.51988	4.05389e-08	1.64208e-07
F38A1.1	WBGene00009515	11.4615	3.51873	8.17222e-16	8.67232e-15
F13D11.4	WBGene00017429	11.4346	3.51533	1.25129e-21	2.21991e-20
F09A5.2	WBGene00008599	11.4254	3.51417	0.0466809	0.0688624
F12D9.1	WBGene00017400	11.4113	3.51239	0.00565936	0.0101337
F23H12.5	WBGene00009094	11.3727	3.5075	3.68452e-15	3.6757e-14
F25B3.4	WBGene00009101	11.3546	3.5052	4.11413e-08	1.66398e-07
C47E8.11	WBGene00044180	11.2444	3.49114	9.36816e-06	2.69938e-05
K01D12.5	WBGene00010464	11.2344	3.48985	2.36589e-09	1.13565e-08
F39D8.3	WBGene00009561	11.232	3.48955	1.52061e-13	1.2714e-12
F34D10.9	WBGene00045484	11.1647	3.48087	6.56995e-14	5.71186e-13
F07H5.8	WBGene00008559	11.1419	3.47792	4.11302e-22	7.50277e-21
R13H4.3	WBGene00011262	11.1393	3.47759	2.7634e-08	1.15109e-07
F01G10.6	WBGene00008509	11.1311	3.47652	0.00423899	0.00778884
D1037.5	WBGene00017026	11.1129	3.47417	2.13551e-10	1.17037e-09
C01G12.6	WBGene00007246	11.1038	3.47299	0.000343564	0.000766522
F32D8.7	WBGene00009331	11.0983	3.47227	2.52267e-17	3.06091e-16
M04C3.2	WBGene00010851	11.0973	3.47214	0.00051055	0.00110714
H06A10.1	WBGene00010368	11.0542	3.46653	4.09461e-10	2.17188e-09
F01D4.8	WBGene00008490	11.0474	3.46563	0.00254117	0.00485696
K02F3.3	WBGene00001392	11.0379	3.46439	8.90031e-26	2.1061e-24
F41C6.6	WBGene00018279	11.0357	3.4641	0.00840355	0.0145353
F20A1.10	WBGene00017621	11.0301	3.46338	1.47378e-23	3.01891e-22
C18E9.7	WBGene00007687	11.0054	3.46013	4.63696e-12	3.20268e-11
F55G11.2	WBGene00010123	10.9888	3.45796	1.35037e-20	2.19564e-19
F59F5.7	WBGene00010345	10.9617	3.4544	5.70695e-08	2.2557e-07
R08B4.5	WBGene00011141	10.9292	3.45012	0.0424938	0.0632864
R10E4.3	WBGene00011200	10.9282	3.44999	2.69042e-06	8.4383e-06
T03G11.8	WBGene00006983	10.9255	3.44962	2.08417e-08	8.8156e-08
F45B8.3	WBGene00009720	10.9188	3.44874	1.69909e-08	7.28788e-08
F36D4.1	WBGene00018087	10.9012	3.44641	0.00874602	0.0150809
K11G12.2	WBGene00000042	10.876	3.44307	0.00532772	0.00960047
K01A2.7	WBGene00000645	10.8601	3.44097	4.33961e-05	0.000112453
F53F10.1	WBGene00018763	10.8556	3.44036	0.000351529	0.000783102
F09G2.6	WBGene00017315	10.8399	3.43827	0.041146	0.0615001
F37B12.1	WBGene00009504	10.8357	3.43773	7.52908e-09	3.37826e-08
T02B11.3	WBGene00020155	10.8266	3.43651	3.39855e-28	9.42151e-27
H22K11.3	WBGene00019226	10.8106	3.43438	0.0468882	0.0691114
F25G6.6	WBGene00003816	10.7934	3.43207	2.22587e-15	2.26826e-14
C12D5.9	WBGene00015710	10.793	3.43203	0.000913659	0.00188976
F47F6.1	WBGene00018572	10.7891	3.4315	4.99616e-29	1.46814e-27
F15E6.2	WBGene00017483	10.7597	3.42757	2.43514e-44	1.6064e-42
C04F6.2	WBGene00015452	10.7444	3.42551	5.0884e-05	0.000130269
C34D4.9	WBGene00003527	10.7363	3.42442	2.92478e-11	1.81949e-10
F32H2.11	WBGene00043049	10.7359	3.42437	0.0386512	0.058072
B0344.2	WBGene00006955	10.732	3.42385	1.88635e-17	2.32018e-16
B0222.11	WBGene00044582	10.669	3.41536	0.00537457	0.00967196
F17A9.3	WBGene00017535	10.663	3.41455	2.5438e-10	1.38102e-09
F56C11.2	WBGene00004225	10.6384	3.41121	6.47787e-35	2.72644e-33
D2045.5	WBGene00008423	10.6338	3.41059	1.06453e-08	4.69185e-08
F17C11.3	WBGene00000726	10.6091	3.40724	1.35553e-08	5.89085e-08
F53B3.6	WBGene00018744	10.6065	3.40687	1.96136e-25	4.52204e-24
C55A6.3	WBGene00008332	10.6004	3.40605	1.21708e-06	4.01603e-06
F35C11.7	WBGene00009406	10.4992	3.39221	0.0105439	0.0178891
R01E6.2	WBGene00010968	10.4674	3.38783	2.94826e-07	1.06408e-06
F35D2.2	WBGene00018040	10.4297	3.38262	0.000231203	0.000530705
F21A3.3	WBGene00008993	10.3866	3.37665	1.91243e-13	1.57778e-12
B0412.1	WBGene00000895	10.3805	3.37581	5.61387e-05	0.000142639
F53F4.1	WBGene00009985	10.3763	3.37522	0.0496601	0.0727658
C08E8.10	WBGene00077692	10.3566	3.37248	3.55192e-08	1.45627e-07
F28F9.3	WBGene00017907	10.3532	3.372	0.00423175	0.00777731
C01F6.2	WBGene00007222	10.3415	3.37038	5.01892e-13	3.92433e-12
R13A1.8	WBGene00020045	10.3306	3.36885	0.00256608	0.00490167
F15G9.4	WBGene00001863	10.3087	3.36579	1.27342e-29	3.84691e-28
K09E10.2	WBGene00019580	10.3039	3.36511	0.000483732	0.00105337
K12B6.11	WBGene00195164	10.2974	3.36421	0.00148973	0.00296991
F53H4.3	WBGene00010008	10.2758	3.36118	9.53642e-28	2.5817e-26
C17F4.2	WBGene00015910	10.2706	3.36045	7.02325e-07	2.40844e-06
C29E6.4	WBGene00007802	10.2626	3.35932	0.00973591	0.0166299
C46H11.8	WBGene00016732	10.2508	3.35766	1.42448e-11	9.23854e-11
R10E4.7	WBGene00011203	10.2314	3.35492	1.04837e-19	1.58354e-18
B0511.3	WBGene00015229	10.2293	3.35464	0.000238794	0.000546656
F47B7.7	WBGene00018538	10.2292	3.35462	5.86413e-21	9.88281e-20
H34I24.1	WBGene00019260	10.2159	3.35274	5.38447e-07	1.88322e-06
F11G11.3	WBGene00001754	10.2129	3.35231	1.68927e-18	2.29236e-17
B0252.8	WBGene00044615	10.2022	3.35081	0.000385225	0.000853579
K04G2.7	WBGene00010566	10.2004	3.35055	1.6297e-05	4.53733e-05
R11D1.3	WBGene00011244	10.1945	3.34972	0.00011607	0.00027953
F22F4.4	WBGene00017717	10.1877	3.34876	2.3352e-19	3.41243e-18
M153.1	WBGene00010924	10.182	3.34795	2.53808e-55	2.86857e-53
B0554.6	WBGene00015259	10.1511	3.34356	0.0137704	0.0228007
C49D10.4	WBGene00016773	10.1267	3.34009	0.0482133	0.0708513
C54G10.1	WBGene00008319	10.1267	3.34009	0.0482133	0.0708513
H03G16.4	WBGene00010360	10.1267	3.34009	0.0482133	0.0708513
F46C8.6	WBGene00001069	10.1236	3.33965	1.11332e-22	2.11938e-21
T04B2.3	WBGene00011422	10.1044	3.33691	5.60898e-08	2.21861e-07
F32D1.11	WBGene00044530	10.0755	3.33278	3.15148e-17	3.7785e-16
F47H4.2	WBGene00009835	10.0713	3.33218	0.00901091	0.0154947
F25G6.7	WBGene00017798	10.0611	3.33072	5.8929e-06	1.74658e-05
F35F10.4	WBGene00018054	10.0557	3.32994	0.000193541	0.000450592
C01G12.7	WBGene00007247	10.049	3.32899	0.00237929	0.00456864
C55A6.11	WBGene00008340	10.0433	3.32817	0.00772257	0.0134539
C47E12.9	WBGene00008152	10.0403	3.32774	0.0488968	0.0717384
C09F9.2	WBGene00007479	10.026	3.32568	4.05303e-20	6.33511e-19
C28C12.4	WBGene00016180	9.96065	3.31624	2.15123e-05	5.85816e-05
C56C10.4	WBGene00016962	9.85654	3.30108	1.36819e-09	6.7685e-09
C28C12.1	WBGene00016177	9.85345	3.30063	8.7785e-07	2.96382e-06
F54C1.1	WBGene00018789	9.82574	3.29657	4.85766e-05	0.000124876
F11E6.6	WBGene00008709	9.77327	3.28884	0.000404265	0.000892587
C34E7.4	WBGene00007934	9.74324	3.2844	1.63314e-33	6.34492e-32
F15A4.5	WBGene00008840	9.73524	3.28322	0.000379582	0.000841998
K03B4.6	WBGene00019356	9.72411	3.28157	0.00905091	0.0155519
C02D4.1	WBGene00007262	9.72217	3.28128	0.00178773	0.00351244
C48D5.3	WBGene00008180	9.72145	3.28117	0.000576403	0.00123585
C34F6.1	WBGene00007938	9.70603	3.27888	1.44485e-18	1.97728e-17
K02E11.11	WBGene00050975	9.69337	3.277	0.000686648	0.00145048
F57B9.8	WBGene00018999	9.68309	3.27547	8.59955e-11	5.00489e-10
F56H1.1	WBGene00000493	9.65025	3.27057	3.53844e-14	3.1736e-13
B0454.6	WBGene00015197	9.63815	3.26876	4.50925e-10	2.37777e-09
C52D10.1	WBGene00016875	9.63516	3.26831	1.40543e-11	9.12962e-11
F23H12.4	WBGene00005018	9.61831	3.26578	9.32487e-15	8.89136e-14
F49C12.6	WBGene00009876	9.60174	3.2633	4.20586e-07	1.4884e-06
F53F1.5	WBGene00009983	9.59321	3.26201	8.0137e-18	1.02063e-16
M176.7	WBGene00002200	9.57727	3.25961	5.28721e-06	1.57864e-05
F38A1.14	WBGene00009526	9.5734	3.25903	9.99231e-07	3.3436e-06
F25H8.5	WBGene00001113	9.56883	3.25834	1.22373e-22	2.32134e-21
F21C10.11	WBGene00017660	9.54757	3.25513	1.50396e-05	4.209e-05
F45H7.6	WBGene00009738	9.51669	3.25046	8.95675e-11	5.19781e-10
C07D10.4	WBGene00003526	9.51657	3.25044	1.23604e-18	1.70742e-17
C43F9.7	WBGene00008075	9.51402	3.25006	0.0358739	0.0543693
F15E11.15	WBGene00017501	9.50982	3.24942	3.53469e-11	2.16721e-10
C26B9.7	WBGene00016136	9.50885	3.24927	9.07029e-07	3.05723e-06
F08B4.2	WBGene00000397	9.5065	3.24891	1.4896e-37	7.06011e-36
H32K21.1	WBGene00044006	9.49199	3.24671	0.00173889	0.00342521
E01A2.7	WBGene00017089	9.47688	3.24441	0.0138422	0.022903
T01D1.8	WBGene00044641	9.47687	3.24441	3.08667e-05	8.18218e-05
F58G1.9	WBGene00010271	9.45798	3.24153	0.000453646	0.000993005
F11F1.6	WBGene00003249	9.44115	3.23896	9.70229e-08	3.72998e-07
F28D1.6	WBGene00009216	9.43897	3.23863	0.00124908	0.00251779
F37C4.7	WBGene00018147	9.43178	3.23753	0.0204818	0.0325942
F25D1.3	WBGene00009108	9.40161	3.23291	0.0139234	0.0230209
F41E6.12	WBGene00018293	9.40016	3.23269	1.02281e-16	1.18245e-15
C07H6.9	WBGene00015582	9.37882	3.22941	0.0112556	0.0189473
C07E3.3	WBGene00007414	9.37235	3.22841	3.91471e-27	1.01231e-25
K07E8.3	WBGene00019495	9.37056	3.22813	7.59785e-20	1.15846e-18
B0454.8	WBGene00015199	9.36883	3.22787	0.000710642	0.00149783
C32H11.12	WBGene00007875	9.34323	3.22392	3.88838e-27	1.00873e-25
F31D5.1	WBGene00017944	9.34222	3.22377	1.44421e-06	4.70211e-06
F27C8.2	WBGene00009183	9.33232	3.22224	0.00186086	0.00365079
K02E2.2	WBGene00001700	9.31284	3.21922	2.40545e-05	6.50987e-05
R06F6.11	WBGene00011072	9.30942	3.21869	1.30559e-14	1.22895e-13
C06H5.2	WBGene00007393	9.30133	3.21744	0.000166343	0.00039042
K02E2.11	WBGene00185118	9.29824	3.21696	0.0112801	0.0189846
Y54F10BL.1	WBGene00044676	9.24053	3.20798	0.0161535	0.0263045
F30B5.7	WBGene00017936	9.24026	3.20793	2.27714e-07	8.3416e-07
C01G10.15	WBGene00007240	9.23498	3.20711	0.0225208	0.0355435
C16C8.2	WBGene00015841	9.22619	3.20574	7.19561e-19	1.01303e-17
C29F3.1	WBGene00001150	9.14464	3.19293	1.14214e-06	3.78262e-06
C12D8.6	WBGene00007537	9.12631	3.19003	3.27306e-05	8.64365e-05
F41E6.11	WBGene00018292	9.11285	3.1879	4.00555e-09	1.86887e-08
R13D11.3	WBGene00020057	9.09938	3.18577	2.94719e-06	9.17951e-06
F44F4.3	WBGene00009702	9.09938	3.18577	0.000246787	0.000563596
F32A5.2	WBGene00017968	9.09162	3.18454	1.46591e-38	7.4975e-37
C45B11.9	WBGene00185117	9.09115	3.18446	0.0112722	0.0189733
F25B3.3	WBGene00009100	9.08664	3.18375	0.00170488	0.00336397
C01A2.2	WBGene00007214	9.08602	3.18365	3.43512e-10	1.83775e-09
F28H6.3	WBGene00009232	9.07106	3.18127	0.00575825	0.0102959
F25E5.2	WBGene00017783	9.03909	3.17618	0.000150833	0.00035666
H36L18.2	WBGene00010424	9.01389	3.17215	1.76691e-20	2.85854e-19
K08D12.6	WBGene00019540	8.98234	3.16709	8.38659e-27	2.11457e-25
B0432.5	WBGene00000296	8.97234	3.16548	0.0143041	0.0235637
F53F4.13	WBGene00009995	8.96167	3.16377	7.42216e-13	5.69867e-12
C25F9.9	WBGene00007728	8.95798	3.16317	0.00690777	0.0121589
T03G6.1	WBGene00020194	8.94615	3.16127	2.2565e-14	2.06979e-13
R05D7.1	WBGene00011026	8.94428	3.16097	6.61044e-14	5.7378e-13
F32A5.4	WBGene00017970	8.9411	3.16045	2.7803e-27	7.31843e-26
F09A5.3	WBGene00008600	8.91212	3.15577	0.0163781	0.026622
F13D2.4	WBGene00008738	8.89605	3.15316	0.015823	0.0258314
T01D1.6	WBGene00000034	8.88803	3.15186	3.02218e-12	2.14673e-11
F35D11.2	WBGene00004122	8.85311	3.14618	5.79891e-23	1.13465e-21
R05A10.2	WBGene00011019	8.84968	3.14563	8.61533e-05	0.000212225
K12F2.1	WBGene00003515	8.84499	3.14486	7.53744e-56	8.63972e-54
K11D12.4	WBGene00019644	8.84049	3.14413	5.30925e-14	4.67619e-13
F08G5.6	WBGene00008584	8.8353	3.14328	3.08764e-16	3.42032e-15
M03F8.4	WBGene00019763	8.8301	3.14243	0.00339311	0.00634569
B0395.2	WBGene00007174	8.78751	3.13545	4.55694e-12	3.1528e-11
F41B4.2	WBGene00018258	8.7817	3.1345	1.17682e-06	3.88951e-06
K02G10.7	WBGene00000176	8.76237	3.13132	1.57793e-39	8.55788e-38
R07H5.9	WBGene00011129	8.74642	3.12869	0.00105176	0.00215172
C09D1.1	WBGene00006820	8.73343	3.12655	1.44816e-30	4.58925e-29
EGAP7.1	WBGene00001065	8.73182	3.12628	1.63151e-20	2.64477e-19
F21H7.4	WBGene00009030	8.72694	3.12548	0.00100755	0.00206807
F20G2.3	WBGene00008987	8.71117	3.12287	4.37593e-18	5.71736e-17
C33A12.6	WBGene00007885	8.6986	3.12078	3.17374e-09	1.49982e-08
M04B2.5	WBGene00006678	8.68528	3.11857	1.18446e-08	5.19631e-08
C41D7.2	WBGene00004218	8.67009	3.11605	7.13708e-07	2.44023e-06
M162.5	WBGene00010931	8.64995	3.11269	9.88473e-07	3.31034e-06
C10C5.2	WBGene00007506	8.63789	3.11068	0.0023793	0.00456864
K07F5.8	WBGene00010636	8.63365	3.10997	1.46791e-05	4.11267e-05
C23H5.2	WBGene00016024	8.63207	3.10971	0.0152779	0.0250478
F54F2.1	WBGene00018832	8.62289	3.10817	3.27476e-26	7.91131e-25
C05C9.1	WBGene00007325	8.62174	3.10798	1.79718e-05	4.96514e-05
C26F1.5	WBGene00001719	8.58421	3.10169	8.65606e-15	8.29771e-14
C45G9.12	WBGene00016683	8.5768	3.10044	0.006189	0.0109895
C16E9.1	WBGene00015865	8.55706	3.09712	1.31735e-07	4.98037e-07
K01A11.4	WBGene00004976	8.55333	3.09649	7.349e-22	1.32413e-20
F22B8.5	WBGene00006075	8.55107	3.0961	0.00472633	0.00861378
F15H10.8	WBGene00008875	8.54962	3.09586	3.90379e-06	1.19517e-05
C55A6.4	WBGene00008333	8.5465	3.09533	8.81601e-09	3.93169e-08
F41E7.5	WBGene00009621	8.53466	3.09333	1.27456e-24	2.78372e-23
K02E11.3	WBGene00010512	8.52494	3.09169	0.000510335	0.00110694
F43C1.5	WBGene00009649	8.51517	3.09004	3.98111e-06	1.21654e-05
C01B12.3	WBGene00015286	8.50854	3.08891	1.16329e-05	3.31004e-05
C39D10.8	WBGene00016535	8.50813	3.08884	2.14998e-16	2.41977e-15
C44H4.3	WBGene00006366	8.50485	3.08829	2.53045e-38	1.2701e-36
C35A5.5	WBGene00007949	8.50095	3.08762	0.000323685	0.000725173
F45E1.1	WBGene00018462	8.50013	3.08749	0.00241465	0.00463376
F59C6.8	WBGene00010327	8.50006	3.08747	7.68072e-06	2.23991e-05
C46H11.7	WBGene00016731	8.48008	3.08408	7.90574e-11	4.62441e-10
C52D10.3	WBGene00016877	8.47758	3.08365	3.65819e-11	2.2353e-10
T03D8.4	WBGene00001723	8.47041	3.08243	1.00747e-05	2.89112e-05
C04G6.10	WBGene00015458	8.45244	3.07937	0.0252439	0.0394348
C15C6.1	WBGene00007600	8.45195	3.07928	2.75365e-13	2.22189e-12
C50F2.6	WBGene00001430	8.43242	3.07595	7.22487e-49	6.01899e-47
K02E2.8	WBGene00010509	8.43181	3.07584	3.93338e-11	2.3908e-10
M01G12.9	WBGene00010822	8.41123	3.07232	5.37209e-12	3.68992e-11
F44E7.3	WBGene00018425	8.3999	3.07037	0.00159926	0.00317299
F58A3.5	WBGene00010225	8.39684	3.06985	7.47029e-17	8.74256e-16
F35H10.10	WBGene00018073	8.38695	3.06815	1.90518e-33	7.36639e-32
C49C3.13	WBGene00008203	8.38021	3.06699	2.9198e-05	7.77939e-05
F26A10.2	WBGene00017814	8.37638	3.06633	6.24899e-16	6.70185e-15
C53C9.2	WBGene00016898	8.36444	3.06427	3.39907e-44	2.22412e-42
C46F11.1	WBGene00006822	8.35153	3.06204	0.000881408	0.00182702
C18B2.3	WBGene00015954	8.34864	3.06154	1.83313e-37	8.61253e-36
K03B8.9	WBGene00000951	8.34465	3.06085	1.10486e-08	4.86162e-08
B0222.1	WBGene00015053	8.33198	3.05866	0.000285853	0.000646058
B0310.6	WBGene00015142	8.32723	3.05784	0.0065839	0.0116319
K05F1.1	WBGene00019405	8.28999	3.05137	8.40136e-05	0.00020727
K03E6.3	WBGene00003565	8.26607	3.0472	0.00116609	0.00236288
R90.2	WBGene00011284	8.26299	3.04666	3.2814e-06	1.01637e-05
M04C9.4	WBGene00010859	8.23483	3.04174	1.18621e-08	5.20119e-08
B0285.6	WBGene00007138	8.22622	3.04023	0.0141634	0.0233676
K10H10.10	WBGene00010765	8.21809	3.0388	0.00343661	0.00642109
C44H4.2	WBGene00006370	8.20931	3.03726	4.51737e-27	1.16073e-25
K03H6.1	WBGene00019367	8.19561	3.03485	0.0189097	0.0303253
F54B11.8	WBGene00010031	8.18336	3.03269	0.0283828	0.043939
R05A10.3	WBGene00011020	8.17063	3.03045	0.000149111	0.000353154
C16C10.12	WBGene00007631	8.16481	3.02942	6.16446e-05	0.000155672
F28D1.8	WBGene00009217	8.1606	3.02868	0.00199017	0.00388279
C18G1.3	WBGene00015982	8.15061	3.02691	0.00803574	0.0139544
C13C12.2	WBGene00007552	8.14925	3.02667	5.58465e-13	4.34356e-12
F49E10.2	WBGene00018640	8.14342	3.02563	9.30695e-21	1.5396e-19
F42F12.2	WBGene00006979	8.13908	3.02487	0.00246029	0.00471408
F11A5.5	WBGene00008673	8.13273	3.02374	0.00095571	0.00197018
F35E12.7	WBGene00009431	8.12569	3.02249	2.02582e-10	1.11327e-09
F45D3.2	WBGene00009722	8.12364	3.02213	1.11982e-12	8.3867e-12
T01C8.3	WBGene00020144	8.11423	3.02045	0.019388	0.0310338
F10A3.4	WBGene00008634	8.07956	3.01428	1.60755e-18	2.19066e-17
F02E11.2	WBGene00017180	8.07218	3.01296	0.000192756	0.000448957
F41D9.5	WBGene00018283	8.06723	3.01207	0.00112949	0.00229504
C17H11.1	WBGene00015921	8.06352	3.01141	0.0194579	0.0311333
H43E16.1	WBGene00019273	8.06334	3.01138	5.1393e-22	9.29097e-21
F09G2.3	WBGene00017312	8.05277	3.00949	3.63288e-11	2.22068e-10
C30F2.3	WBGene00007817	8.03616	3.00651	1.45291e-06	4.72855e-06
C29F3.2	WBGene00006954	8.02833	3.0051	2.73621e-10	1.481e-09
B0331.2	WBGene00007141	8.02588	3.00466	0.0279457	0.0433079
F35H10.3	WBGene00018069	8.02578	3.00464	0.025352	0.0395884
C12D8.17	WBGene00007544	8.01836	3.00331	0.000213461	0.000493133
F52E4.6	WBGene00006948	8.01659	3.00299	3.50056e-11	2.1471e-10
C52B9.6	WBGene00006680	8.01037	3.00187	0.00210506	0.00408722
R02E4.2	WBGene00044021	8.00435	3.00078	0.00617671	0.0109737
F53F4.15	WBGene00009997	7.98197	2.99674	0.0241054	0.037806
C56E6.6	WBGene00016974	7.97373	2.99526	0.00636014	0.0112674
F55G11.1	WBGene00010122	7.96522	2.99371	0.0322044	0.0492327
C44H4.6	WBGene00008095	7.96384	2.99346	0.00668017	0.0117904
F15E11.12	WBGene00017498	7.95395	2.99167	0.000127944	0.000306299
F21C10.8	WBGene00004119	7.92723	2.98682	3.35629e-08	1.38202e-07
K08E3.1	WBGene00010661	7.90573	2.9829	4.4156e-25	1.00091e-23
K08F8.7	WBGene00010683	7.88327	2.97879	0.00345668	0.00645711
F19C7.5	WBGene00017595	7.87792	2.97781	0.00284139	0.00538049
K08B5.1	WBGene00019518	7.87084	2.97652	8.09319e-06	2.35467e-05
C04A11.1	WBGene00007285	7.84203	2.97123	1.65934e-09	8.14648e-09
C03A3.3	WBGene00007268	7.83587	2.97009	0.000277314	0.000627635
F11C7.1	WBGene00017375	7.82775	2.9686	0.0076819	0.0133874
R90.3	WBGene00011285	7.82232	2.9676	0.000944535	0.00194888
K10D11.5	WBGene00010749	7.81266	2.96581	6.2971e-10	3.24948e-09
F48A9.3	WBGene00006624	7.805	2.9644	0.00685099	0.0120682
C54D10.7	WBGene00008301	7.79886	2.96326	0.034013	0.0517479
C26D10.5	WBGene00001159	7.78764	2.96119	1.36128e-11	8.86068e-11
B0393.5	WBGene00007170	7.77763	2.95933	2.01744e-12	1.46018e-11
F19H8.2	WBGene00008963	7.77715	2.95924	4.16485e-16	4.55428e-15
F52A8.3	WBGene00009916	7.76948	2.95782	0.00343071	0.00641081
K07C5.9	WBGene00010632	7.76726	2.95741	0.00113985	0.00231378
T01C8.7	WBGene00003168	7.76474	2.95694	0.0135159	0.0224275
R10H1.4	WBGene00020001	7.76039	2.95613	0.0027483	0.00521767
F23C8.8	WBGene00017737	7.73064	2.95059	1.33869e-08	5.82552e-08
F16F9.3	WBGene00017514	7.72887	2.95026	0.00142807	0.00285452
C18B2.6	WBGene00015957	7.71188	2.94708	0.00140674	0.00281452
F44B9.1	WBGene00001059	7.6936	2.94366	8.58177e-13	6.53006e-12
F11E6.8	WBGene00008711	7.69234	2.94342	1.20268e-12	8.97327e-12
C07B5.3	WBGene00007408	7.69035	2.94305	0.00628241	0.0111419
F11C3.3	WBGene00006789	7.68968	2.94292	2.23078e-82	9.7443e-80
F11C7.2	WBGene00017376	7.68799	2.94261	0.000143471	0.000340897
B0280.12	WBGene00001613	7.67809	2.94075	0.0305987	0.047018
C45G9.11	WBGene00016682	7.67794	2.94072	0.043797	0.0650775
C49C3.1	WBGene00004908	7.67474	2.94012	1.12792e-15	1.18219e-14
F59B10.6	WBGene00010322	7.66042	2.93742	0.015063	0.0247255
K02D3.2	WBGene00010505	7.66031	2.9374	0.00120705	0.00243976
F28G4.1	WBGene00009226	7.6603	2.9374	3.68528e-05	9.65811e-05
C39E9.10	WBGene00008033	7.66004	2.93735	0.00100512	0.00206336
C06G1.2	WBGene00015546	7.65182	2.9358	4.28181e-08	1.72661e-07
C13A10.2	WBGene00015729	7.64317	2.93417	0.0159492	0.0260096
T01H3.5	WBGene00011351	7.63032	2.93174	0.000233188	0.000534793
C03G5.7	WBGene00001448	7.63	2.93168	2.26037e-19	3.31508e-18
D1086.8	WBGene00008395	7.62762	2.93123	1.1605e-09	5.79607e-09
F41E7.9	WBGene00009625	7.62366	2.93048	0.0145496	0.0239436
F29D11.1	WBGene00003071	7.62341	2.93044	9.01497e-19	1.26038e-17
M02H5.1	WBGene00003689	7.61949	2.92969	1.72639e-05	4.7824e-05
F55A11.5	WBGene00010078	7.54978	2.91643	0.00468443	0.00854416
C43F9.9	WBGene00008076	7.548	2.91609	2.5581e-05	6.88493e-05
C45B2.4	WBGene00001587	7.53975	2.91452	0.0347602	0.0527953
C25H3.1	WBGene00016111	7.5187	2.91048	0.00120306	0.002432
F59A7.2	WBGene00019090	7.48578	2.90415	9.2027e-05	0.000225286
C34G6.6	WBGene00016422	7.46025	2.89922	7.72316e-23	1.48774e-21
C14H10.1	WBGene00007591	7.44598	2.89646	8.54919e-31	2.74151e-29
C49A9.3	WBGene00016757	7.43905	2.89512	6.54113e-05	0.000164679
R07G3.9	WBGene00043050	7.43518	2.89437	0.00515959	0.0093214
C48D1.3	WBGene00000501	7.43132	2.89362	0.000649199	0.00137767
C54E4.2	WBGene00016918	7.42346	2.89209	2.57232e-16	2.86914e-15
F46B6.8	WBGene00009773	7.42253	2.89191	5.95298e-06	1.76342e-05
F23H11.8	WBGene00003969	7.41963	2.89135	0.00375944	0.00696629
K02A4.2	WBGene00001681	7.41813	2.89106	0.00078716	0.00164815
F01D5.1	WBGene00008492	7.40315	2.88814	1.50187e-13	1.25768e-12
F07C3.1	WBGene00004211	7.39223	2.88601	0.03668	0.0554557
C26F1.1	WBGene00016146	7.38601	2.8848	1.13385e-21	2.02267e-20
K02E2.4	WBGene00002118	7.36781	2.88124	0.000865255	0.00179631
F40F8.4	WBGene00009577	7.36716	2.88111	1.01989e-10	5.87644e-10
F15A8.5	WBGene00001052	7.36246	2.88019	3.39656e-06	1.04922e-05
F22E5.3	WBGene00001546	7.34037	2.87585	0.00455709	0.00833164
F28D1.9	WBGene00009218	7.33961	2.8757	1.65386e-32	5.99322e-31
F09D12.1	WBGene00001699	7.32157	2.87215	4.44643e-15	4.3953e-14
K08E7.8	WBGene00010675	7.31872	2.87159	6.73311e-07	2.3173e-06
F54D1.6	WBGene00010047	7.30183	2.86826	3.02245e-19	4.37714e-18
F42E11.4	WBGene00006584	7.30141	2.86818	2.80329e-31	9.3416e-30
F44G3.10	WBGene00009710	7.30132	2.86816	0.0294315	0.0453842
C34D1.1	WBGene00007929	7.30117	2.86813	7.2046e-05	0.000180157
B0034.1	WBGene00015002	7.29935	2.86777	6.20173e-09	2.8171e-08
R13A5.10	WBGene00020052	7.29554	2.86701	1.07119e-05	3.06525e-05
F46A9.3	WBGene00006681	7.28	2.86394	0.00092494	0.00191113
D2096.6	WBGene00017073	7.26922	2.8618	3.74718e-09	1.75237e-08
C01C4.1	WBGene00003739	7.26895	2.86175	6.01302e-07	2.08725e-06
F56B6.5	WBGene00006864	7.26825	2.86161	0.00145895	0.00291106
K09C8.9	WBGene00164969	7.2651	2.86098	0.00151943	0.00302315
C18D11.1	WBGene00007679	7.26226	2.86042	7.3196e-40	4.05135e-38
F43D2.3	WBGene00009652	7.2412	2.85623	0.00320238	0.00601475
F55G11.4	WBGene00010124	7.23931	2.85585	7.38824e-12	4.96708e-11
F17A9.1	WBGene00017533	7.23149	2.85429	0.000634932	0.00134988
F35A5.3	WBGene00000033	7.23088	2.85417	6.66473e-10	3.42933e-09
F41C3.11	WBGene00018275	7.22817	2.85363	1.2434e-08	5.43716e-08
C36H8.3	WBGene00001452	7.22767	2.85353	8.47522e-23	1.63067e-21
C25F9.11	WBGene00045411	7.2177	2.85154	2.85774e-05	7.62411e-05
F52B11.3	WBGene00009926	7.20974	2.84995	3.0174e-22	5.56704e-21
K07D8.1	WBGene00003497	7.20877	2.84975	5.62694e-31	1.83352e-29
F22E12.3	WBGene00009060	7.20166	2.84833	0.000959999	0.00197801
C10A4.9	WBGene00045456	7.19677	2.84735	0.000258835	0.000588865
R08C7.1	WBGene00019945	7.18971	2.84593	0.0129242	0.0215274
F39C12.4	WBGene00044568	7.18645	2.84528	0.0113753	0.0191349
F01G10.10	WBGene00008512	7.18322	2.84463	1.6324e-12	1.19541e-11
K03A1.4	WBGene00019352	7.18157	2.8443	0.00323094	0.00606275
F55C10.3	WBGene00000728	7.17454	2.84289	3.24083e-16	3.58265e-15
D1069.2	WBGene00000778	7.16779	2.84153	3.37114e-10	1.80531e-09
H09F14.1	WBGene00010375	7.16537	2.84104	0.0103816	0.0176433
K02E11.4	WBGene00010513	7.15564	2.83908	1.92053e-05	5.27705e-05
C01F1.3	WBGene00015298	7.13927	2.83578	1.25577e-08	5.48978e-08
R07C12.2	WBGene00019932	7.13907	2.83574	2.15186e-20	3.45709e-19
F38A1.10	WBGene00009523	7.12632	2.83316	0.0167186	0.02711
M7.3	WBGene00000246	7.11622	2.83111	2.09652e-06	6.66219e-06
F20D6.5	WBGene00017635	7.11268	2.83039	2.89459e-05	7.71732e-05
F25H8.6	WBGene00009133	7.10436	2.8287	7.08107e-15	6.86529e-14
F11E6.3	WBGene00008707	7.09483	2.82677	2.24776e-33	8.56799e-32
F30F8.2	WBGene00009271	7.09223	2.82624	1.87589e-11	1.1974e-10
F16B3.1	WBGene00001171	7.07319	2.82236	4.24249e-05	0.000110077
F42G9.2	WBGene00000882	7.07132	2.82198	2.91836e-15	2.93324e-14
D2024.4	WBGene00017052	7.06468	2.82062	0.000972726	0.00200219
C50H2.3	WBGene00003173	7.04819	2.81725	0.00617117	0.0109657
F27E5.4	WBGene00004017	7.03786	2.81514	6.65305e-20	1.01921e-18
C05D9.3	WBGene00015472	7.03261	2.81406	7.65596e-32	2.66098e-30
T01B7.8	WBGene00011313	7.0294	2.8134	0.0207476	0.032975
F45G2.1	WBGene00003520	7.0253	2.81256	0.00639113	0.0113184
T01B7.9	WBGene00011314	7.02529	2.81256	0.00765672	0.013345
C01G12.3	WBGene00007244	6.9975	2.80684	1.30794e-16	1.49815e-15
C15H9.1	WBGene00003778	6.98691	2.80465	7.52865e-07	2.56272e-06
R09B5.8	WBGene00000557	6.98026	2.80328	3.51397e-08	1.44254e-07
K04E7.3	WBGene00003551	6.96128	2.79935	0.00446501	0.00817253
F19G12.10	WBGene00195186	6.95516	2.79808	0.00346084	0.00646263
K09C8.5	WBGene00004257	6.95164	2.79735	2.45529e-08	1.02911e-07
H14N18.4	WBGene00019204	6.94972	2.79696	1.28186e-14	1.20801e-13
R03E9.4	WBGene00002149	6.93318	2.79352	0.00062651	0.0013339
M01A8.1	WBGene00010795	6.92411	2.79163	4.7342e-10	2.48584e-09
C10F3.2	WBGene00000979	6.91744	2.79024	0.00185295	0.00363572
C07G1.1	WBGene00006620	6.90093	2.78679	0.0441915	0.0655852
F09B9.4	WBGene00008603	6.899	2.78639	3.74018e-23	7.42614e-22
F02D8.5	WBGene00008522	6.89582	2.78572	0.000261373	0.000594137
C36B7.5	WBGene00016468	6.89394	2.78533	2.24382e-09	1.0793e-08
F08F8.6	WBGene00017271	6.89239	2.785	7.7515e-05	0.000192471
F58H10.1	WBGene00010291	6.88807	2.7841	2.03982e-23	4.12095e-22
D1073.1	WBGene00017039	6.88102	2.78262	0.00617829	0.0109753
F19F10.3	WBGene00017599	6.87331	2.78101	5.32505e-06	1.58935e-05
B0496.3	WBGene00015212	6.8732	2.78098	8.1654e-29	2.36081e-27
D1009.4	WBGene00003752	6.86769	2.77983	5.77836e-11	3.43471e-10
F54E2.4	WBGene00043357	6.86511	2.77928	0.00102789	0.00210661
C06G8.1	WBGene00007384	6.86099	2.77842	4.693e-20	7.29311e-19
C55B7.3	WBGene00016942	6.85787	2.77776	5.13196e-16	5.5629e-15
T02E9.1	WBGene00011381	6.85679	2.77753	0.00574457	0.0102737
C03C11.2	WBGene00001483	6.85626	2.77742	1.27658e-10	7.22921e-10
F17B5.8	WBGene00045458	6.85059	2.77623	0.00509424	0.00921674
C33F10.5	WBGene00016354	6.83284	2.77249	4.27918e-25	9.72716e-24
K01B6.1	WBGene00010453	6.83219	2.77235	4.4757e-10	2.36162e-09
C05E11.8	WBGene00001455	6.8256	2.77095	1.76799e-08	7.56331e-08
C35A5.10	WBGene00044016	6.82431	2.77068	6.66971e-05	0.000167697
R09D1.10	WBGene00011166	6.82085	2.76995	0.00714925	0.0125389
F25A2.1	WBGene00017764	6.81888	2.76953	0.0155536	0.0254353
R11.2	WBGene00011227	6.80826	2.76729	1.92309e-06	6.14491e-06
F59F5.5	WBGene00010344	6.80753	2.76713	0.0477623	0.0702588
F53B1.6	WBGene00018738	6.80613	2.76683	9.20305e-08	3.54965e-07
C18H7.11	WBGene00044457	6.79659	2.76481	7.87283e-09	3.52663e-08
C01B9.1	WBGene00007220	6.79065	2.76355	4.19163e-11	2.53727e-10
F52D10.1	WBGene00009929	6.77944	2.76117	1.5822e-08	6.80818e-08
C33D12.6	WBGene00016344	6.77855	2.76098	0.00483805	0.0087969
C44B7.3	WBGene00016625	6.76434	2.75795	4.18071e-05	0.000108579
F09G8.8	WBGene00017322	6.76206	2.75746	2.46843e-11	1.55353e-10
F52E4.5	WBGene00018702	6.75184	2.75528	1.10408e-10	6.32098e-10
F54F11.1	WBGene00010069	6.75115	2.75513	0.0234661	0.036875
C54G7.3	WBGene00002983	6.74682	2.75421	6.25213e-12	4.25282e-11
C46A5.1	WBGene00016698	6.73946	2.75263	0.000729641	0.00153528
C49G9.2	WBGene00045474	6.72601	2.74975	0.00024937	0.000568933
C46C11.3	WBGene00016706	6.7178	2.74799	1.2428e-08	5.43602e-08
R08D7.7	WBGene00011147	6.6993	2.74401	0.000337838	0.000754266
C14F11.4	WBGene00015780	6.6875	2.74147	7.08184e-27	1.79399e-25
F47F2.3	WBGene00018571	6.68714	2.74139	0.0478218	0.0703271
AC3.5	WBGene00007071	6.68459	2.74084	5.44453e-23	1.06789e-21
C55C3.1	WBGene00016951	6.68212	2.74031	1.0162e-06	3.39619e-06
H08J11.2	WBGene00019173	6.68133	2.74013	0.00116201	0.0023555
C16D2.2	WBGene00195143	6.67988	2.73982	0.00214222	0.0041514
R07A4.4	WBGene00011075	6.67957	2.73975	0.00213041	0.00413097
F09B9.1	WBGene00008602	6.67796	2.73941	1.37322e-05	3.86185e-05
C36E6.3	WBGene00003369	6.67259	2.73825	1.79181e-13	1.48281e-12
D1044.3	WBGene00004114	6.67038	2.73777	2.23256e-07	8.18758e-07
H20E11.2	WBGene00019214	6.66639	2.73691	0.00450089	0.00823542
F44G4.7	WBGene00009716	6.66589	2.7368	0.00601035	0.0107088
F09E8.7	WBGene00002974	6.64461	2.73218	6.08796e-07	2.1119e-06
C28H8.11	WBGene00016201	6.64421	2.7321	1.74378e-32	6.30491e-31
C44B11.4	WBGene00016634	6.64074	2.73134	5.09039e-07	1.78578e-06
B0218.1	WBGene00015047	6.63646	2.73041	4.45621e-08	1.79113e-07
K01A2.1	WBGene00019277	6.63159	2.72936	4.19083e-06	1.2758e-05
F46C5.4	WBGene00009780	6.62993	2.72899	0.0185055	0.0297152
F52H3.1	WBGene00002497	6.62219	2.72731	2.78364e-15	2.80832e-14
F11C7.3	WBGene00006886	6.61036	2.72473	8.48651e-17	9.88177e-16
M02G9.1	WBGene00010830	6.60691	2.72398	9.42027e-10	4.76378e-09
F27E5.7	WBGene00044035	6.59988	2.72244	6.0575e-05	0.000153019
C16D9.2	WBGene00004395	6.59783	2.72199	3.97264e-08	1.61159e-07
R08E5.3	WBGene00019963	6.58705	2.71963	2.37739e-22	4.42155e-21
F45E4.8	WBGene00003758	6.57971	2.71802	2.95505e-08	1.22617e-07
R05H10.1	WBGene00011042	6.5707	2.71605	0.00109397	0.00222925
C32H11.3	WBGene00007866	6.57063	2.71603	0.00270626	0.00514632
K02E11.6	WBGene00010515	6.56124	2.71397	0.000941656	0.00194418
F08G5.7	WBGene00023502	6.56073	2.71386	0.000114051	0.000275118
K08D10.9	WBGene00019532	6.55255	2.71206	0.00516803	0.00933457
F13E9.15	WBGene00045208	6.55132	2.71178	4.19573e-05	0.000108951
C15C7.4	WBGene00015790	6.55123	2.71177	1.15349e-09	5.76817e-09
C08B6.3	WBGene00007424	6.54914	2.71131	4.2468e-06	1.29114e-05
C18H7.13	WBGene00194818	6.54153	2.70963	0.0433432	0.0644564
F15D3.4	WBGene00008854	6.53546	2.70829	1.80725e-13	1.49482e-12
C46E1.3	WBGene00001362	6.53407	2.70798	0.000708414	0.00149333
F22E10.2	WBGene00004007	6.52748	2.70653	2.43768e-05	6.58897e-05
F47G6.2	WBGene00018579	6.50393	2.70131	3.22787e-09	1.52362e-08
C04G6.1	WBGene00003402	6.50036	2.70052	5.13898e-10	2.68529e-09
F54G8.4	WBGene00003597	6.49461	2.69924	2.73929e-19	3.97775e-18
C27B7.7	WBGene00007764	6.49125	2.6985	5.00416e-05	0.000128377
B0212.1	WBGene00015035	6.48922	2.69805	0.00260418	0.00496741
D2096.3	WBGene00017071	6.48595	2.69732	2.12599e-37	9.90208e-36
C45G9.6	WBGene00016677	6.46755	2.69322	4.75874e-06	1.43303e-05
F53F4.5	WBGene00001479	6.46191	2.69196	2.77587e-29	8.29272e-28
F32A11.6	WBGene00003388	6.45631	2.69071	5.36046e-26	1.28922e-24
F43C9.1	WBGene00018375	6.45585	2.69061	0.000947001	0.00195272
F54E2.3	WBGene00004130	6.45372	2.69013	2.25362e-27	5.98079e-26
F53E10.4	WBGene00018760	6.44064	2.6872	3.92834e-09	1.83391e-08
F52B10.1	WBGene00003776	6.43712	2.68642	4.40707e-54	4.68599e-52
F21C10.7	WBGene00017657	6.43495	2.68593	2.33135e-18	3.11657e-17
C05D12.1	WBGene00007339	6.42531	2.68377	8.55403e-11	4.98182e-10
B0238.12	WBGene00015076	6.4215	2.68291	0.00277046	0.00525604
F09E8.6	WBGene00003533	6.41813	2.68215	2.0578e-15	2.10628e-14
T02D1.4	WBGene00011371	6.41772	2.68206	0.0153356	0.0251322
C08F1.5	WBGene00015609	6.40626	2.67948	2.36294e-06	7.4604e-06
F57G12.2	WBGene00010222	6.39775	2.67756	0.000393059	0.000869151
F16B4.4	WBGene00017506	6.38553	2.67481	3.10552e-30	9.65221e-29
F26G1.11	WBGene00045455	6.37342	2.67207	0.000462428	0.00101092
DY3.5	WBGene00004115	6.3674	2.67071	5.44984e-09	2.49944e-08
M02D8.2	WBGene00019728	6.36538	2.67025	4.97345e-10	2.60385e-09
C25G6.3	WBGene00016108	6.36053	2.66915	0.00106627	0.00217782
C39B10.1	WBGene00008021	6.35806	2.66859	0.0350619	0.0532234
C54D2.1	WBGene00016915	6.35132	2.66706	1.0289e-09	5.17075e-09
F37B4.2	WBGene00002055	6.35102	2.66699	2.73903e-27	7.22158e-26
K07A3.2	WBGene00004226	6.34422	2.66544	2.09968e-13	1.72259e-12
F18A11.2	WBGene00008929	6.328	2.66175	7.14671e-05	0.000178773
C24F3.3	WBGene00003531	6.32122	2.6602	0.01876	0.0301002
F35B12.6	WBGene00009386	6.3154	2.65887	0.000541882	0.00116928
R08A2.7	WBGene00011137	6.30976	2.65758	0.00124714	0.00251419
R06C7.10	WBGene00002348	6.3088	2.65736	1.57712e-17	1.95022e-16
F30A10.7	WBGene00009265	6.29727	2.65473	0.000265011	0.00060173
F46E10.11	WBGene00018492	6.29312	2.65378	0.00747705	0.01306
M01G12.14	WBGene00010825	6.28384	2.65165	0.00246229	0.00471735
F17C8.3	WBGene00008910	6.27065	2.64861	0.000289016	0.000652842
K06A4.4	WBGene00010594	6.26839	2.64809	2.42296e-07	8.83571e-07
F21F3.1	WBGene00017671	6.26255	2.64675	3.56465e-11	2.1831e-10
F46G11.1	WBGene00018514	6.25759	2.64561	2.2009e-05	5.98837e-05
F23H11.7	WBGene00017762	6.24872	2.64356	0.00150111	0.00298963
F30H5.3	WBGene00017937	6.24407	2.64249	1.52995e-12	1.12345e-11
C18C4.2	WBGene00000477	6.24164	2.64193	0.0025567	0.00488491
C18E3.1	WBGene00015970	6.24079	2.64173	5.94017e-08	2.3433e-07
F35H8.2	WBGene00009447	6.23966	2.64147	1.63884e-08	7.04064e-08
B0365.5	WBGene00007152	6.23684	2.64082	5.44961e-15	5.34446e-14
K02G10.4	WBGene00001454	6.23472	2.64033	1.49044e-12	1.09543e-11
F07C6.2	WBGene00008553	6.22422	2.63789	3.9829e-05	0.000103691
F25H5.2	WBGene00009125	6.22297	2.6376	2.65276e-06	8.32666e-06
C26B2.8	WBGene00016130	6.22079	2.6371	1.34637e-05	3.79292e-05
B0228.4	WBGene00015061	6.22074	2.63709	5.55896e-24	1.16228e-22
F28F5.3	WBGene00017904	6.20229	2.6328	5.09789e-15	5.00864e-14
C02G6.3	WBGene00044803	6.19394	2.63086	0.00298067	0.00562841
F33H12.7	WBGene00045457	6.18665	2.62916	0.00235701	0.00452854
C04E6.8	WBGene00015424	6.18596	2.629	0.0229237	0.0360928
F56C3.9	WBGene00018946	6.17612	2.6267	0.000527884	0.00114136
F22D6.1	WBGene00002198	6.17045	2.62538	6.11103e-10	3.15905e-09
F48C5.2	WBGene00009843	6.15831	2.62253	0.00273407	0.00519555
F53B6.2	WBGene00009958	6.15539	2.62185	2.09228e-05	5.71593e-05
C16D9.1	WBGene00015857	6.1409	2.61845	2.77404e-05	7.42286e-05
K07E8.6	WBGene00019497	6.13334	2.61667	0.0154827	0.0253348
M04G12.2	WBGene00000789	6.11584	2.61255	3.12435e-12	2.20988e-11
D1005.2	WBGene00016996	6.10644	2.61033	1.15437e-09	5.77078e-09
C34H4.1	WBGene00016424	6.10568	2.61015	5.81204e-07	2.0227e-06
F14F9.4	WBGene00017467	6.10446	2.60986	1.15636e-06	3.82583e-06
C54D2.4	WBGene00006310	6.09448	2.6075	8.88476e-08	3.43612e-07
K05B2.4	WBGene00019404	6.09425	2.60745	0.00257156	0.00491097
F35B12.7	WBGene00003762	6.09314	2.60719	1.10177e-22	2.09985e-21
F13E6.6	WBGene00006468	6.08339	2.60487	4.75357e-09	2.19757e-08
R11F4.3	WBGene00020009	6.0825	2.60466	2.09943e-11	1.33115e-10
F44G4.6	WBGene00009715	6.08147	2.60442	0.03272	0.0499499
F55B11.1	WBGene00010083	6.07332	2.60248	2.79758e-11	1.74438e-10
C01H6.2	WBGene00007252	6.06377	2.60021	2.9192e-05	7.77909e-05
C50B6.7	WBGene00008220	6.05317	2.59769	8.24235e-13	6.28659e-12
K08E4.7	WBGene00045036	6.05014	2.59697	5.87106e-06	1.74043e-05
F59A7.5	WBGene00019092	6.04798	2.59645	2.84441e-07	1.0289e-06
F59F4.1	WBGene00010336	6.04347	2.59538	4.87299e-13	3.81391e-12
F27E11.1	WBGene00017867	6.04256	2.59516	0.000185278	0.000432725
F39E9.22	WBGene00195075	6.0369	2.59381	1.37197e-07	5.17353e-07
E04D5.4	WBGene00008483	6.03636	2.59368	4.43629e-05	0.000114774
F10E7.4	WBGene00017346	6.03173	2.59257	6.61545e-12	4.48297e-11
R03E9.2	WBGene00019843	6.02646	2.59131	1.5143e-08	6.5404e-08
C03G6.5	WBGene00015393	6.01753	2.58917	2.48053e-05	6.68842e-05
K11C4.2	WBGene00019643	6.01099	2.5876	1.46889e-07	5.51586e-07
M79.4	WBGene00001462	5.98504	2.58136	6.58127e-08	2.57858e-07
F14D2.7	WBGene00017455	5.97454	2.57883	1.97452e-05	5.41343e-05
K02E10.7	WBGene00019321	5.97449	2.57882	0.00761571	0.0132864
C18A11.7	WBGene00001000	5.97011	2.57776	2.42244e-17	2.9526e-16
C52B9.1	WBGene00000510	5.96993	2.57771	1.22063e-09	6.07195e-09
F18C12.1	WBGene00000485	5.96782	2.5772	0.0112223	0.018903
F47G9.3	WBGene00009830	5.96717	2.57705	7.46769e-08	2.90966e-07
C55A6.6	WBGene00008335	5.96277	2.57598	0.000705028	0.00148717
B0212.5	WBGene00003889	5.95499	2.5741	0.000102107	0.000248121
C37H5.9	WBGene00003528	5.95221	2.57343	1.55599e-10	8.69565e-10
F13H8.8	WBGene00017441	5.94198	2.57094	2.47633e-05	6.67931e-05
F36G3.2	WBGene00009483	5.93928	2.57029	2.56283e-11	1.60919e-10
H41C03.3	WBGene00019270	5.9341	2.56903	1.06696e-06	3.55404e-06
R17.3	WBGene00011269	5.92083	2.5658	1.14699e-08	5.03743e-08
C50E3.6	WBGene00016817	5.89973	2.56065	9.6125e-08	3.6981e-07
K01C8.8	WBGene00010460	5.89903	2.56048	0.00973711	0.0166302
C06E2.1	WBGene00015527	5.89651	2.55986	4.6709e-06	1.40973e-05
F41B5.3	WBGene00018261	5.89348	2.55912	0.000442783	0.00097179
C33D9.3	WBGene00007898	5.89168	2.55868	4.40482e-14	3.90943e-13
K10C2.3	WBGene00019619	5.88623	2.55734	3.17392e-30	9.84585e-29
F25G6.4	WBGene00000054	5.8689	2.55309	7.43638e-06	2.17454e-05
R12A1.3	WBGene00020017	5.86414	2.55192	2.14524e-09	1.0362e-08
C25F9.7	WBGene00005833	5.86324	2.5517	0.0322838	0.0493448
C29F5.1	WBGene00016210	5.85349	2.5493	1.81155e-26	4.44284e-25
F44B9.10	WBGene00018411	5.84881	2.54814	0.0399507	0.0598742
C49G7.12	WBGene00077593	5.84297	2.5467	0.000121455	0.000291717
C18H2.4	WBGene00015991	5.83864	2.54563	0.0371017	0.0560462
F27B10.1	WBGene00017850	5.83382	2.54444	7.43184e-05	0.00018516
K10B2.2	WBGene00019605	5.83296	2.54423	1.83691e-09	8.953e-09
M162.2	WBGene00010928	5.83122	2.5438	0.00648491	0.0114721
C08E8.4	WBGene00007440	5.82877	2.54319	0.000614267	0.00131025
F13B6.3	WBGene00017418	5.8239	2.54199	3.29589e-21	5.619e-20
F48B9.4	WBGene00018590	5.8238	2.54196	2.49083e-06	7.85321e-06
F07E5.6	WBGene00017211	5.81883	2.54073	2.43803e-06	7.69149e-06
F38B7.2	WBGene00009533	5.80947	2.53841	7.16808e-06	2.10064e-05
C54A12.1	WBGene00016908	5.80509	2.53732	1.95357e-09	9.48856e-09
F23B12.4	WBGene00009081	5.80503	2.5373	4.4207e-27	1.1377e-25
F47F2.1	WBGene00018569	5.80212	2.53658	7.29134e-09	3.27705e-08
K08D12.8	WBGene00195004	5.79933	2.53589	0.000126344	0.000302649
R06B10.2	WBGene00019913	5.7991	2.53583	0.0001023	0.000248516
C05E11.4	WBGene00000133	5.79515	2.53485	0.0105966	0.0179614
K02E11.7	WBGene00010516	5.7915	2.53394	1.36911e-05	3.85163e-05
EGAP1.3	WBGene00006987	5.78872	2.53324	1.08418e-05	3.09968e-05
F09G2.5	WBGene00017314	5.78377	2.53201	9.2154e-06	2.65821e-05
C16D9.5	WBGene00015860	5.78298	2.53181	0.000111264	0.000268878
F13C5.5	WBGene00017426	5.77735	2.53041	1.34579e-07	5.08192e-07
F31E8.2	WBGene00004921	5.77556	2.52996	8.24361e-05	0.000203814
C27D6.12	WBGene00044389	5.76609	2.52759	0.037785	0.0569772
C54G4.4	WBGene00008314	5.75945	2.52593	2.16606e-09	1.04532e-08
F35A5.1	WBGene00018024	5.75326	2.52438	8.77092e-17	1.01982e-15
C06E1.3	WBGene00015519	5.74727	2.52288	1.3054e-14	1.22895e-13
F23B2.11	WBGene00003958	5.74711	2.52284	8.47944e-18	1.07824e-16
C27A7.1	WBGene00007753	5.74215	2.52159	3.71803e-08	1.51706e-07
F56D2.5	WBGene00018966	5.74006	2.52107	2.9735e-05	7.90468e-05
F58F12.4	WBGene00044756	5.73626	2.52011	0.0106468	0.0180371
K11D12.9	WBGene00019649	5.73265	2.5192	8.43759e-06	2.44739e-05
M01H9.2	WBGene00019718	5.73223	2.5191	0.00551601	0.00990442
F46H6.5	WBGene00023460	5.72603	2.51754	0.0111449	0.0187845
F02C12.5	WBGene00008519	5.72037	2.51611	0.000251239	0.000573115
F22E12.2	WBGene00009059	5.71941	2.51587	1.13291e-09	5.67053e-09
F14D7.7	WBGene00008794	5.7138	2.51445	0.0172812	0.0279243
K11H12.4	WBGene00019660	5.7083	2.51306	8.97445e-13	6.81603e-12
C47D2.2	WBGene00000391	5.70604	2.51249	1.6765e-12	1.22493e-11
T01C3.10	WBGene00003775	5.70306	2.51174	0.037671	0.0568423
C44B7.6	WBGene00016628	5.68759	2.50782	0.000384798	0.000852875
T01G5.2	WBGene00011340	5.68046	2.50601	6.32314e-06	1.86896e-05
C35D10.3	WBGene00016441	5.67839	2.50548	0.00103438	0.00211938
T04B2.8	WBGene00044018	5.67404	2.50438	0.0371554	0.0561168
K08H2.7	WBGene00010693	5.67283	2.50407	0.032937	0.0502433
C29F9.2	WBGene00016217	5.67224	2.50392	3.06895e-06	9.53488e-06
C02F12.3	WBGene00015354	5.6689	2.50307	1.70584e-10	9.47088e-10
F31F6.4	WBGene00001451	5.66818	2.50289	2.9748e-06	9.26014e-06
F36D1.7	WBGene00009466	5.66314	2.5016	0.00518648	0.00936685
H17B01.5	WBGene00044643	5.65713	2.50007	1.49111e-06	4.84019e-06
C23H4.4	WBGene00007693	5.65393	2.49925	0.0153726	0.0251801
F07H5.7	WBGene00008558	5.65383	2.49923	0.0139768	0.0230904
F56F4.5	WBGene00003878	5.64995	2.49824	6.45586e-14	5.61872e-13
F59D6.3	WBGene00019105	5.63618	2.49472	2.26418e-21	3.94329e-20
JC8.16	WBGene00194915	5.63037	2.49323	0.00180869	0.00355145
B0334.1	WBGene00007142	5.62581	2.49206	5.71675e-14	5.01597e-13
R09H10.4	WBGene00004228	5.62382	2.49155	1.07107e-19	1.61099e-18
F36F2.1	WBGene00009475	5.62358	2.49149	3.65797e-06	1.12417e-05
C53B4.7	WBGene00008276	5.61428	2.4891	8.14614e-16	8.65033e-15
R173.4	WBGene00020126	5.60818	2.48753	0.000506154	0.00109805
F32A5.8	WBGene00017971	5.58897	2.48258	3.31142e-06	1.02488e-05
F57G8.5	WBGene00010214	5.58809	2.48235	4.96325e-06	1.491e-05
K04D7.6	WBGene00010559	5.58295	2.48103	0.0188566	0.0302431
F41A4.1	WBGene00018256	5.57541	2.47908	5.65273e-06	1.68002e-05
F21G4.1	WBGene00009023	5.57365	2.47862	1.88241e-05	5.18113e-05
R07E3.7	WBGene00011108	5.57261	2.47835	9.79702e-07	3.28573e-06
C14C6.5	WBGene00015759	5.57179	2.47814	2.88971e-10	1.55938e-09
R07E3.1	WBGene00011102	5.56408	2.47614	2.06114e-20	3.31795e-19
K02E10.4	WBGene00019318	5.56185	2.47557	4.75867e-21	8.08405e-20
K02C4.4	WBGene00003089	5.55813	2.4746	7.31496e-13	5.6217e-12
F14D7.12	WBGene00045331	5.55464	2.47369	0.0380793	0.0573567
F44B9.9	WBGene00018410	5.54689	2.47168	0.00420403	0.00773338
C52B9.9	WBGene00003179	5.53144	2.46766	8.40789e-06	2.43965e-05
C25D7.4	WBGene00007716	5.52895	2.46701	0.0124777	0.0208396
F58H1.4	WBGene00010287	5.5273	2.46657	0.000232971	0.000534386
C05D9.9	WBGene00015476	5.51272	2.46276	1.10954e-07	4.23334e-07
F44B9.2	WBGene00018407	5.51222	2.46263	3.91624e-20	6.13912e-19
F25H8.3	WBGene00001650	5.51107	2.46233	1.00738e-12	7.59032e-12
D2063.1	WBGene00017060	5.50922	2.46185	0.00720441	0.0126329
F21D9.4	WBGene00009018	5.49489	2.45809	0.0109696	0.0185335
F48F7.5	WBGene00009850	5.49258	2.45748	0.000452034	0.000989807
F08C6.1	WBGene00000083	5.49175	2.45726	1.72677e-21	3.03348e-20
F49E10.3	WBGene00001450	5.48734	2.45611	1.09227e-07	4.17237e-07
T02B11.7	WBGene00003550	5.48694	2.456	0.0140871	0.0232583
F19H6.1	WBGene00008956	5.48167	2.45461	1.78868e-15	1.84719e-14
F41B5.10	WBGene00018266	5.48107	2.45446	4.19768e-05	0.000108984
F41G4.3	WBGene00006067	5.47704	2.4534	2.67686e-09	1.27696e-08
K01A11.1	WBGene00010449	5.47238	2.45217	1.3099e-08	5.70636e-08
K10D11.6	WBGene00010750	5.4667	2.45067	5.66151e-05	0.000143757
F53A9.7	WBGene00018730	5.46638	2.45058	3.87697e-08	1.57565e-07
F01G12.5	WBGene00002280	5.46624	2.45055	1.34257e-53	1.39218e-51
F13G3.1	WBGene00008762	5.46541	2.45033	2.87545e-09	1.36605e-08
C39E9.7	WBGene00008031	5.44419	2.44472	1.64939e-05	4.58506e-05
H10D12.2	WBGene00019176	5.44207	2.44416	0.0227244	0.0358244
F45E1.5	WBGene00018466	5.4418	2.44409	0.00422196	0.00776195
C36C5.5	WBGene00016474	5.43755	2.44296	4.32501e-16	4.71578e-15
C25G4.7	WBGene00007734	5.43226	2.44155	4.19607e-07	1.48526e-06
E03D2.1	WBGene00003751	5.42853	2.44056	6.67787e-09	3.01474e-08
F22B7.1	WBGene00017692	5.4154	2.43707	0.0127074	0.0211904
F37A8.4	WBGene00003748	5.41489	2.43693	1.58905e-05	4.43485e-05
M03B6.2	WBGene00010834	5.39826	2.4325	9.44414e-23	1.81494e-21
C09F9.3	WBGene00007480	5.3856	2.42911	1.56465e-06	5.06367e-06
C48E7.6	WBGene00016751	5.38148	2.428	2.79999e-05	7.48362e-05
R02F2.6	WBGene00019835	5.37473	2.42619	0.00266224	0.00506977
F27C8.1	WBGene00000002	5.37385	2.42595	7.10029e-12	4.79144e-11
C17G10.7	WBGene00015919	5.36671	2.42404	0.000307856	0.00069259
K07D4.9	WBGene00019488	5.362	2.42277	4.96855e-05	0.000127585
F23H11.6	WBGene00017761	5.36181	2.42272	0.0155971	0.0254988
B0336.11	WBGene00015148	5.36156	2.42265	2.22543e-11	1.40388e-10
C27A7.3	WBGene00007755	5.35859	2.42185	0.000285423	0.000645175
F49E12.10	WBGene00009903	5.35441	2.42073	0.000634453	0.00134905
C45B11.7	WBGene00050945	5.35322	2.42041	0.0270914	0.0421132
K11H12.7	WBGene00019663	5.34736	2.41883	1.92163e-37	9.00212e-36
F35A5.2	WBGene00018025	5.34633	2.41855	4.57568e-06	1.38202e-05
T01E8.8	WBGene00011335	5.34152	2.41725	1.05875e-08	4.66888e-08
C05D10.4	WBGene00015480	5.34069	2.41703	2.10829e-21	3.67972e-20
R186.6	WBGene00011307	5.33067	2.41432	4.01975e-06	1.22719e-05
C03G6.17	WBGene00015402	5.32634	2.41314	0.0295625	0.0455471
F07C6.3	WBGene00008554	5.31876	2.41109	1.22327e-06	4.03478e-06
E02H4.7	WBGene00077757	5.31729	2.41069	3.31366e-07	1.18853e-06
C31H2.3	WBGene00016293	5.31256	2.40941	0.0196698	0.0314346
H03A11.2	WBGene00010357	5.29955	2.40587	7.36161e-07	2.51115e-06
F46C5.1	WBGene00009778	5.29528	2.40471	5.36853e-06	1.6016e-05
C30H6.1	WBGene00007820	5.2941	2.40439	8.48119e-06	2.45915e-05
F10E9.2	WBGene00017354	5.29309	2.40411	9.47563e-07	3.18389e-06
C08D8.2	WBGene00006582	5.29101	2.40354	1.00982e-12	7.60521e-12
F10C1.7	WBGene00002054	5.28979	2.40321	5.67734e-23	1.11221e-21
C29F9.4	WBGene00016219	5.28476	2.40184	7.54424e-09	3.38413e-08
C55A6.12	WBGene00044019	5.27863	2.40016	7.6703e-15	7.39662e-14
T04A8.18	WBGene00119203	5.27499	2.39917	0.0202068	0.032201
F56H9.6	WBGene00044198	5.27439	2.399	0.0154483	0.0252887
R07B1.11	WBGene00011082	5.27063	2.39798	9.63314e-05	0.000235183
F56C4.4	WBGene00044977	5.26894	2.39751	0.0289111	0.0446414
C29F3.5	WBGene00007806	5.26424	2.39623	7.12541e-05	0.000178298
C03G6.3	WBGene00005602	5.25924	2.39485	0.00112798	0.00229227
T01B11.7	WBGene00003837	5.25544	2.39381	1.26031e-08	5.50814e-08
K04H4.1	WBGene00001263	5.24858	2.39193	5.25933e-31	1.72068e-29
C06B8.2	WBGene00007368	5.24058	2.38973	5.95668e-09	2.71265e-08
F34H10.4	WBGene00009381	5.23497	2.38818	0.00992325	0.0169284
F27E11.2	WBGene00017868	5.23396	2.3879	0.0246891	0.0386352
F16B3.3	WBGene00044774	5.23289	2.38761	0.0292942	0.0451811
H09G03.1	WBGene00019174	5.22916	2.38658	0.00287948	0.0054488
M02H5.7	WBGene00003713	5.22574	2.38564	0.0197624	0.0315737
C47E8.3	WBGene00008142	5.22014	2.38409	0.040904	0.0611781
F07A11.4	WBGene00008547	5.21964	2.38395	1.41827e-21	2.49967e-20
K11H3.2	WBGene00010779	5.21841	2.38361	1.28915e-05	3.64062e-05
F22D6.15	WBGene00009056	5.2158	2.38289	0.000843277	0.00175406
F57H12.7	WBGene00003178	5.21405	2.3824	2.27936e-06	7.20921e-06
F48B9.1	WBGene00018587	5.21283	2.38207	0.0010946	0.00223005
R03D7.6	WBGene00001753	5.21071	2.38148	3.95164e-13	3.12458e-12
R07E5.4	WBGene00011112	5.18879	2.3754	1.20287e-17	1.50821e-16
K09F6.4	WBGene00019587	5.18827	2.37525	0.000115048	0.000277317
F23H12.9	WBGene00009097	5.18781	2.37512	3.00168e-05	7.9739e-05
C54D10.1	WBGene00008296	5.18722	2.37496	9.76139e-11	5.64046e-10
E01A2.3	WBGene00003029	5.18308	2.37381	9.62199e-06	2.76611e-05
F38E11.7	WBGene00006949	5.17833	2.37249	0.00102644	0.00210419
C41D11.6	WBGene00016565	5.17668	2.37203	0.0432583	0.064342
F22B8.6	WBGene00009048	5.17208	2.37075	4.98829e-20	7.7297e-19
C44B11.3	WBGene00003175	5.168	2.36961	6.88384e-11	4.05012e-10
T01B6.4	WBGene00020136	5.16582	2.369	0.0143671	0.0236553
R02D5.3	WBGene00010977	5.15785	2.36677	0.000580467	0.00124357
E02A10.4	WBGene00008454	5.15381	2.36564	6.96481e-06	2.04515e-05
F32A5.9	WBGene00023021	5.14678	2.36367	6.85042e-05	0.00017192
F07A5.7	WBGene00006754	5.1464	2.36356	1.12308e-31	3.8702e-30
T01D1.3	WBGene00020148	5.13623	2.36071	6.19344e-11	3.66795e-10
C54D10.5	WBGene00008300	5.13147	2.35937	0.0138835	0.0229642
R01H10.3	WBGene00000768	5.1307	2.35916	2.00433e-12	1.452e-11
F45E4.7	WBGene00018472	5.13023	2.35902	0.00460919	0.00842023
C14A11.7	WBGene00006055	5.12756	2.35827	0.0257812	0.0402003
C14C11.3	WBGene00015767	5.1275	2.35825	1.41636e-12	1.04479e-11
C39D10.11	WBGene00043983	5.12608	2.35786	3.88552e-06	1.1898e-05
C07A4.1	WBGene00007396	5.11984	2.3561	1.11105e-06	3.68724e-06
R09F10.4	WBGene00002127	5.10529	2.35199	7.77387e-34	3.07191e-32
F54D1.5	WBGene00001796	5.10362	2.35152	0.00880628	0.0151751
K11G9.5	WBGene00019655	5.09191	2.34821	1.47397e-07	5.53365e-07
K03B8.6	WBGene00010524	5.08941	2.3475	2.25444e-15	2.29448e-14
F55C5.3	WBGene00006677	5.08804	2.34711	0.000451814	0.000989594
R160.3	WBGene00020120	5.086	2.34653	4.79244e-05	0.000123317
B0207.12	WBGene00000232	5.08359	2.34585	0.000283996	0.00064213
C24F3.6	WBGene00000698	5.07513	2.34344	6.63582e-19	9.38304e-18
F38H4.5	WBGene00009549	5.07227	2.34263	0.00275284	0.00522445
C34C12.6	WBGene00007925	5.06681	2.34108	1.45899e-12	1.07329e-11
B0303.11	WBGene00015131	5.06169	2.33962	4.93765e-18	6.39442e-17
C46H11.9	WBGene00016733	5.05649	2.33814	1.21263e-07	4.60492e-07
M04G7.1	WBGene00019772	5.05247	2.33699	1.349e-06	4.41795e-06
R04B3.3	WBGene00019868	5.05139	2.33668	9.54828e-05	0.000233181
F07C3.7	WBGene00000003	5.04253	2.33415	1.74935e-09	8.54945e-09
K09G1.1	WBGene00010727	5.03717	2.33261	1.20666e-17	1.51062e-16
C44F1.5	WBGene00000070	5.03673	2.33249	3.8616e-13	3.06087e-12
C09G5.7	WBGene00007489	5.03634	2.33237	2.22843e-05	6.06124e-05
C44B7.8	WBGene00004058	5.02961	2.33045	5.85425e-09	2.67052e-08
F23F12.3	WBGene00017751	5.02695	2.32968	8.98123e-08	3.47094e-07
F33D4.3	WBGene00001456	5.02019	2.32774	2.77341e-06	8.67335e-06
F35C8.2	WBGene00018035	5.01974	2.32761	0.00172361	0.00339719
R07G3.2	WBGene00019939	5.00982	2.32476	0.00493831	0.00896675
F58G1.6	WBGene00010268	5.00159	2.32239	4.31399e-13	3.39779e-12
