# Supplementary material for: Cholesterol Regulates Innate Immunity via Nuclear Hormone Receptor NHR-8
Source: iScience. 2021 Nov 2;24(11):103361. doi: 10.1016/j.isci.2021.103361 (PMC8571716; doi:10.1016/j.isci.2021.103361)
Supplement: Table S3. List of Upregulated and Downregulated Immune Genes in Animals Grown on Different Cholesterol Concentrations, Related to Figure 2 [file mmc4.xlsx]

## Sheet: upreg metabol gene_20 vs 5ug_mL
WormBase Gene ID	Public Name	Sequence Name	Fold Changes (0 vs 5ug/mL)	log2(FC)	P-value	P-adj
WBGene00008581	acl-13	F08G5.2	14.1041	3.81804	2.67785e-10	9.88175e-10
WBGene00008230	pfk-1.2	C50F4.2	173.698	7.44044	1.65e-10	6.25e-10
WBGene00017071	aagr-1	D2096.3	6.12694	2.61517	4.18236e-46	1.30096e-44
WBGene00018682	aagr-4	F52D1.1	14.9856	3.9055	1.23147e-98	2.14674e-96
WBGene00016491	acdh-5	C37A2.3	137.565	7.10397	2.34806e-09	7.96733e-09
WBGene00019406	acdh-8	K05F1.3	188.1	7.55536	3.92382e-28	5.00497e-27
WBGene00008565	acox-1.2	F08A8.2	5.06585	2.34081	8.07982e-24	7.98676e-23
WBGene00018594	aman-3	F48C1.1	6.77695	2.76064	5.69495e-07	1.52245e-06
WBGene00015982	bgnt-1.4	C18G1.3	12.8786	3.68691	0.00279458	0.00495312
WBGene00008290	bgnt-1.8	C54C8.2	13.3426	3.73796	0.0237224	0.0365927
WBGene00007693	cest-7	C23H4.4	7.71286	2.94727	0.00985114	0.0161912
WBGene00007695	cest-9.2	C23H4.7	6.24208	2.64203	3.02692e-08	9.16179e-08
WBGene00019644	cpt-4	K11D12.4	5.23013	2.38685	1.80066e-14	9.47613e-14
WBGene00009048	cth-1	F22B8.6	8.45145	3.0792	1.56812e-51	6.06061e-50
WBGene00007753	C27A7.1	C27A7.1	6.93237	2.79335	6.20381e-15	3.40508e-14
WBGene00007755	C27A7.3	C27A7.3	7.35205	2.87815	6.93636e-06	1.67431e-05
WBGene00001150	ech-1.1	C29F3.1	10.0589	3.3304	1.22064e-09	4.24776e-09
WBGene00015047	faah-1	B0218.1	5.25924	2.39485	1.83687e-11	7.55097e-11
WBGene00001786	gst-38	F35E8.8	18.6987	4.22487	1.00985e-15	5.90699e-15
WBGene00001753	gst-5	R03D7.6	5.28652	2.40232	2.00021e-24	2.05233e-23
WBGene00007949	C35A5.5	C35A5.5	5.44237	2.44423	0.00275074	0.00487903
WBGene00010327	F59C6.8	F59C6.8	6.23225	2.63975	0.000282199	0.000568919
WBGene00017026	ipla-4	D1037.5	10.0509	3.32926	3.52655e-10	1.28661e-09
WBGene00019229	ipla-5	H23L24.2	20.2861	4.34242	0.000101816	0.000215819
WBGene00019939	lips-17	R07G3.2	5.86255	2.55153	0.00277692	0.00492338
WBGene00008655	lips-3	F10F2.3	19.3813	4.27659	3.19756e-25	3.4302e-24
WBGene00015645	lips-7	C09E8.2	22.438	4.48787	3.1918e-11	1.28648e-10
WBGene00010267	lips-9	F58G1.5	29.0916	4.86253	5.62298e-50	2.08187e-48
WBGene00007446	mboa-4	C08F8.4	59.1938	5.88737	6.98838e-19	5.04532e-18
WBGene00002348	myo-1	R06C7.10	5.26948	2.39766	5.02032e-67	3.53005e-65
WBGene00003515	myo-3	K12F2.1	9.00671	3.171	3.04753e-98	5.15155e-96
WBGene00006789	unc-54	F11C3.3	8.63109	3.10954	7.86477e-145	2.63234e-142
WBGene00003776	nmy-1	F52B10.1	7.4828	2.90358	1.07847e-76	9.91661e-75
WBGene00007177	oac-1	B0399.2	8.57189	3.09961	3.92728e-07	1.06659e-06
WBGene00009413	oac-19	F35E2.6	90.3512	6.49747	1.59664e-07	4.50054e-07
WBGene00018573	oac-30	F47F6.3	49.7703	5.63721	1.67837e-11	6.92833e-11
WBGene00018708	oac-32	F52F10.4	23.4955	4.55431	4.6985e-05	0.000103541
WBGene00019580	oac-58	K09E10.2	5.86823	2.55292	0.00136124	0.00251218
WBGene00016753	oac-9	C48E7.8	130.437	7.02721	3.36605e-09	1.12639e-08
WBGene00004006	pgp-12	F22E10.1	16.949	4.08312	2.8715e-05	6.48334e-05
WBGene00004008	pgp-14	F22E10.3	8.78269	3.13466	8.25697e-08	2.39522e-07
WBGene00003999	pgp-5	C05A9.1	24.5284	4.61638	1.73164e-22	1.57666e-21
WBGene00017089	poml-2	E01A2.7	17.1043	4.09628	0.010835	0.0176815
WBGene00004964	spe-10	AC3.10	73.6218	6.20206	8.83154e-07	2.32164e-06
WBGene00010323	dhhc-12	F59C6.2	48.5797	5.60228	2.45661e-11	1.00003e-10
WBGene00020066	dhhc-5	R13F6.5	18.093	4.17736	0.000243191	0.000493847
WBGene00006754	unc-15	F07A5.7	5.71883	2.51572	1.13896e-135	3.40367e-133
WBGene00001428	fkb-3	C05C8.3	15.4385	3.94846	1.80656e-84	2.17502e-82
WBGene00001430	fkb-5	C50F2.6	7.16909	2.84179	8.02e-74	6.92e-72
WBGene00015335	acdh-6	C02D5.1	18.7409	4.22812	2.43643e-11	9.92299e-11
WBGene00001754	gst-6	F11G11.3	10.4845	3.39019	1.902e-27	2.32505e-26
WBGene00007402	ugt-60	C07A9.6	6.04331	2.59534	1.03531e-10	3.99124e-10
WBGene00007331	pho-11	C05C10.4	19.4792	4.28386	1.46944e-126	3.78323e-124
WBGene00009146	F26C11.1	F26C11.1	13.256	3.72857	6.91646e-10	2.45799e-09
WBGene00007354	C06A1.3	C06A1.3	152.8	7.2555	1.02217e-20	8.38119e-20
WBGene00016010	C23G10.1	C23G10.1	51.4718	5.68571	9.03804e-12	3.83206e-11
WBGene00007763	C27B7.6	C27B7.6	41.1587	5.36312	3.62282e-15	2.03177e-14
WBGene00017387	mpst-4	F11G11.9	485.588	8.92359	4.63074e-16	2.77761e-15
WBGene00020187	gsp-4	T03F1.5	148.602	7.21531	4.99591e-33	8.31906e-32
WBGene00015661	C09H5.7	C09H5.7	101.745	6.66881	4.0086e-08	1.19793e-07
WBGene00016398	C34D4.2	C34D4.2	173.953	7.44256	2.8294e-16	1.72057e-15
WBGene00009101	F25B3.4	F25B3.4	32.8732	5.03884	8.45051e-09	2.71022e-08
WBGene00018359	F42G8.8	F42G8.8	45.6132	5.51138	7.17845e-11	2.8114e-10
WBGene00009948	F52H3.6	F52H3.6	59.4124	5.89269	7.51425e-32	1.16978e-30
WBGene00010265	F58G1.3	F58G1.3	395.271	8.6267	5.56802e-23	5.22607e-22
WBGene00019951	R08C7.8	R08C7.8	40.7638	5.34922	3.67194e-10	1.33732e-09
WBGene00020053	R13A5.11	R13A5.11	12.7932	3.6773	7.00842e-07	1.85785e-06
WBGene00007248	catp-4	C01G12.8	134.65	7.07307	2.65043e-47	8.66309e-46
WBGene00010661	tyr-2	K08E3.1	7.23091	2.85418	8.299e-48	2.75563e-46
WBGene00006539	tbb-6	T04H1.9	8.26843	3.04761	3.24616e-06	8.0792e-06
WBGene00007072	ugt-1	AC3.7	6.17699	2.6269	1.81168e-24	1.86231e-23
WBGene00019234	ugt-8	H23N18.3	18.46	4.20633	1.92665e-10	7.2325e-10
WBGene00016013	ugt-66	C23G10.6	9.3097	3.21874	5.19912e-12	2.24825e-11
WBGene00011340	ugt-30	T01G5.2	6.53906	2.70908	5.03804e-09	1.65447e-08
WBGene00008950	wht-5	F19B6.4	151.693	7.24501	1.87443e-15	1.0739e-14
WBGene00007082	acs-10	AH10.1	105.744	6.72444	6.56389e-26	7.36238e-25
WBGene00019920	acs-15	R07C3.4	110.787	6.79164	1.84815e-08	5.72121e-08
WBGene00011173	acs-18	R09E10.3	242.711	7.9231	3.82479e-12	1.67297e-11
WBGene00009218	acs-20	F28D1.9	6.19111	2.6302	6.31618e-45	1.82558e-43
WBGene00015781	C14F11.6	C14F11.6	11.4849	3.52167	3.83795e-34	6.73957e-33
WBGene00016892	pgph-3	C53A3.2	7.75447	2.95503	5.12263e-24	5.11499e-23
WBGene00016921	C54F6.3	C54F6.3	86.6554	6.43722	2.77473e-07	7.64238e-07
WBGene00017124	E04F6.4	E04F6.4	10.9246	3.44951	5.88421e-06	1.43087e-05
WBGene00008500	F01D5.10	F01D5.10	19.6346	4.29533	2.29579e-16	1.40578e-15
WBGene00017388	F11G11.13	F11G11.13	10.3746	3.37498	7.45438e-05	0.000160842
WBGene00008874	F15H10.7	F15H10.7	23.011	4.52425	3.77254e-05	8.40547e-05
WBGene00017636	F20D6.6	F20D6.6	70.4506	6.13854	1.08173e-06	2.82017e-06
WBGene00017658	F21C10.9	F21C10.9	7.99889	2.9998	9.11504e-29	1.20968e-27
WBGene00017783	F25E5.2	F25E5.2	6.29512	2.65423	0.000331702	0.00066289
WBGene00009467	F36D1.8	F36D1.8	12.9776	3.69795	0.00237637	0.00425468
WBGene00018232	F40E3.5	F40E3.5	29.3358	4.87459	7.35479e-16	4.34767e-15
WBGene00018630	F49D11.6	F49D11.6	11.3554	3.50531	0.000129632	0.000271446
WBGene00018789	F54C1.1	F54C1.1	6.37476	2.67237	0.00366511	0.00640314
WBGene00019270	H41C03.3	H41C03.3	8.55349	3.09651	7.14426e-07	1.89176e-06
WBGene00010992	R03D7.8	R03D7.8	56.8854	5.82999	3.81751e-09	1.26834e-08
WBGene00011203	R10E4.7	R10E4.7	6.53785	2.70882	1.34753e-15	7.81661e-15
WBGene00004969	spe-15	F47G6.4	10.0839	3.33399	3.57302e-56	1.67492e-54

## Sheet: upreg metabolic 0 vs 5ug_mL
WormBase Gene ID	Public Name	Sequence Name	Fold Changes (0 vs 5ug/mL)	log2(FC)	P-value	P-adj
WBGene00008581	acl-13	F08G5.2	11.8583	3.56783	4.30229e-10	2.2768e-09
WBGene00008230	pfk-1.2	C50F4.2	60.8554	5.92731	1.87585e-12	1.3632e-11
WBGene00017071	aagr-1	D2096.3	6.48595	2.69732	2.12599e-37	9.90208e-36
WBGene00018682	aagr-4	F52D1.1	16.5772	4.05113	1.91686e-42	1.17349e-40
WBGene00019406	acdh-8	K05F1.3	90.7811	6.50432	5.38854e-31	1.75939e-29
WBGene00010336	acox-1.6	F59F4.1	6.04347	2.59538	4.87299e-13	3.81391e-12
WBGene00008220	C50B6.7	C50B6.7	6.05317	2.59769	8.24235e-13	6.28659e-12
WBGene00015982	bgnt-1.4	C18G1.3	8.15061	3.02691	0.00803574	0.0139544
WBGene00010167	bgnt-1.6	F56H6.6	31.1962	4.9633	0.000419242	0.000922881
WBGene00014128	ZK892.4	ZK892.4	23.1313	4.53178	0.00191766	0.00374902
WBGene00007693	cest-7	C23H4.4	5.65393	2.49925	0.0153726	0.0251801
WBGene00019644	cpt-4	K11D12.4	8.84049	3.14413	5.30925e-14	4.67619e-13
WBGene00009048	cth-1	F22B8.6	5.17208	2.37075	4.98829e-20	7.7297e-19
WBGene00000477	cft-1	C18C4.2	6.24164	2.64193	0.0025567	0.00488491
WBGene00000485	che-3	F18C12.1	5.96782	2.5772	0.0112223	0.018903
WBGene00007753	C27A7.1	C27A7.1	5.74215	2.52159	3.72e-08	1.52e-07
WBGene00007755	C27A7.3	C27A7.3	5.35859	2.42185	0.000285423	0.000645175
WBGene00001150	ech-1.1	C29F3.1	9.14464	3.19293	1.14214e-06	3.78262e-06
WBGene00015047	faah-1	B0218.1	6.63646	2.73041	4.45621e-08	1.79113e-07
WBGene00001767	gst-19	F37B1.8	12.0004	3.58502	0.0388451	0.0583471
WBGene00001786	gst-38	F35E8.8	35.8882	5.16544	6.90408e-15	6.70576e-14
WBGene00001753	gst-5	R03D7.6	5.21071	2.38148	3.95164e-13	3.12458e-12
WBGene00007949	C35A5.5	C35A5.5	8.50095	3.08762	0.000323685	0.000725173
WBGene00010108	F55C10.4	F55C10.4	33.7657	5.07749	0.000315963	0.000709053
WBGene00010327	F59C6.8	F59C6.8	8.50006	3.08747	7.68072e-06	2.23991e-05
WBGene00001664	gpa-2	F38E1.5	13.8149	3.78816	0.0281099	0.043546
WBGene00017026	ipla-4	D1037.5	11.1129	3.47417	2.13551e-10	1.17037e-09
WBGene00019229	ipla-5	H23L24.2	19.3266	4.27251	0.000132075	0.000315488
WBGene00019939	lips-17	R07G3.2	5.00982	2.32476	0.00493831	0.00896675
WBGene00008655	lips-3	F10F2.3	26.7577	4.74188	8.56164e-18	1.08613e-16
WBGene00015645	lips-7	C09E8.2	43.2435	5.43441	3.92741e-12	2.74545e-11
WBGene00010267	lips-9	F58G1.5	29.754	4.89501	1.94563e-30	6.10587e-29
WBGene00007446	mboa-4	C08F8.4	50.5536	5.65974	2.29044e-18	3.06441e-17
WBGene00011307	mpst-7	R186.6	5.33067	2.41432	4.01975e-06	1.22719e-05
WBGene00002348	myo-1	R06C7.10	6.3088	2.65736	1.57712e-17	1.95022e-16
WBGene00003515	myo-3	K12F2.1	8.84499	3.14486	7.53744e-56	8.63972e-54
WBGene00006789	unc-54	F11C3.3	7.68968	2.94292	2.23078e-82	9.7443e-80
WBGene00003776	nmy-1	F52B10.1	6.43712	2.68642	4.40707e-54	4.68599e-52
WBGene00007177	oac-1	B0399.2	17.9895	4.16909	3.5247e-09	1.65455e-08
WBGene00016773	oac-10	C49D10.4	10.1267	3.34009	0.0482133	0.0708513
WBGene00008602	oac-14	F09B9.1	6.67796	2.73941	1.37322e-05	3.86185e-05
WBGene00009413	oac-19	F35E2.6	82.2488	6.36192	9.44471e-07	3.17416e-06
WBGene00018573	oac-30	F47F6.3	124.095	6.9553	2.75963e-08	1.14981e-07
WBGene00018707	oac-31	F52F10.3	19.2678	4.26812	0.000186917	0.000436302
WBGene00018708	oac-32	F52F10.4	14.8972	3.89697	1.26186e-05	3.56666e-05
WBGene00019580	oac-58	K09E10.2	10.3039	3.36511	0.000483732	0.00105337
WBGene00016753	oac-9	C48E7.8	126.973	6.98837	1.70021e-08	7.29074e-08
WBGene00004006	pgp-12	F22E10.1	14.9813	3.90509	6.57632e-05	0.000165452
WBGene00004007	pgp-13	F22E10.2	6.52748	2.70653	2.43768e-05	6.58897e-05
WBGene00004008	pgp-14	F22E10.3	19.5567	4.28959	1.21842e-12	9.08309e-12
WBGene00003999	pgp-5	C05A9.1	12.8691	3.68584	8.84726e-17	1.02796e-15
WBGene00017089	poml-2	E01A2.7	9.47688	3.24441	0.0138422	0.022903
WBGene00010323	dhhc-12	F59C6.2	34.9548	5.12742	2.25531e-12	1.62413e-11
WBGene00020066	dhhc-5	R13F6.5	22.3215	4.48036	5.59233e-05	0.000142201
WBGene00006754	unc-15	F07A5.7	5.1464	2.36356	1.12308e-31	3.8702e-30
WBGene00001428	fkb-3	C05C8.3	17.3253	4.11481	7.12323e-34	2.82171e-32
WBGene00001430	fkb-5	C50F2.6	8.43242	3.07595	7.22487e-49	6.01899e-47
WBGene00004058	pmp-1	C44B7.8	5.02961	2.33045	5.85425e-09	2.67052e-08
WBGene00015335	acdh-6	C02D5.1	51.1476	5.67659	1.0366e-13	8.83155e-13
WBGene00001754	gst-6	F11G11.3	10.2129	3.35231	1.68927e-18	2.29236e-17
WBGene00007331	pho-11	C05C10.4	17.9714	4.16763	5.61092e-59	7.43309e-57
WBGene00009146	F26C11.1	F26C11.1	14.9797	3.90494	6.60031e-11	3.90033e-10
WBGene00007354	C06A1.3	C06A1.3	65.9504	6.04331	7.55794e-24	1.57412e-22
WBGene00016010	C23G10.1	C23G10.1	18.9939	4.24747	1.5848e-11	1.02168e-10
WBGene00007763	C27B7.6	C27B7.6	31.1454	4.96095	1.27034e-15	1.3263e-14
WBGene00017387	mpst-4	F11G11.9	248.979	7.95988	2.4672e-17	3.00037e-16
WBGene00006310	sul-3	C54D2.4	6.09448	2.6075	8.88476e-08	3.43612e-07
WBGene00020187	gsp-4	T03F1.5	67.9874	6.0872	8.88135e-47	6.90098e-45
WBGene00003969	pef-1	F23H11.8	7.41963	2.89135	0.00375944	0.00696629
WBGene00015661	C09H5.7	C09H5.7	41.1545	5.36298	6.96473e-07	2.38938e-06
WBGene00016081	C25A6.1	C25A6.1	14.285	3.83643	0.000105124	0.000254839
WBGene00016398	C34D4.2	C34D4.2	375.259	8.55174	3.30618e-13	2.64921e-12
WBGene00008124	C47A4.3	C47A4.3	150.718	7.23571	8.58454e-09	3.83481e-08
WBGene00009079	F23B12.1	F23B12.1	289.922	8.17952	7.91029e-12	5.29383e-11
WBGene00009101	F25B3.4	F25B3.4	11.3546	3.5052	4.11413e-08	1.66398e-07
WBGene00017817	F26B1.5	F26B1.5	76.6903	6.26097	1.2e-06	3.96e-06
WBGene00018359	F42G8.8	F42G8.8	48.7046	5.60598	6.74196e-11	3.97823e-10
WBGene00009893	F49E11.7	F49E11.7	54.6836	5.77304	1.38817e-05	3.90184e-05
WBGene00009948	F52H3.6	F52H3.6	38.4063	5.26327	8.61991e-33	3.15907e-31
WBGene00010265	F58G1.3	F58G1.3	124.983	6.96559	6.38438e-26	1.53092e-24
WBGene00019951	R08C7.8	R08C7.8	116.19	6.86035	3.44361e-08	1.41545e-07
WBGene00020053	R13A5.11	R13A5.11	26.1663	4.70964	9.62917e-09	4.27194e-08
WBGene00007248	catp-4	C01G12.8	143.2	7.16188	1.52912e-37	7.22623e-36
WBGene00010661	tyr-2	K08E3.1	7.90573	2.9829	4.4156e-25	1.00091e-23
WBGene00003175	mec-12	C44B11.3	5.168	2.36961	6.88384e-11	4.05012e-10
WBGene00017315	ugt-36	F09G2.6	10.8399	3.43827	0.041146	0.0615001
WBGene00019234	ugt-8	H23N18.3	17.2681	4.11004	6.37763e-13	4.92476e-12
WBGene00016013	ugt-66	C23G10.6	16.0201	4.00181	1.74596e-22	3.26979e-21
WBGene00007885	ugt-21	C33A12.6	8.6986	3.12078	3.17374e-09	1.49982e-08
WBGene00011340	ugt-30	T01G5.2	5.68046	2.50601	6.32314e-06	1.86896e-05
WBGene00010915	M110.7	M110.7	109.277	6.77185	7.00025e-08	2.73677e-07
WBGene00008950	wht-5	F19B6.4	146.669	7.19642	8.80441e-14	7.55291e-13
WBGene00007082	acs-10	AH10.1	68.777	6.10385	1.19055e-26	2.96483e-25
WBGene00019920	acs-15	R07C3.4	127.179	6.99071	1.75908e-08	7.52918e-08
WBGene00018579	acs-16	F47G6.2	6.50393	2.70131	3.22787e-09	1.52362e-08
WBGene00011173	acs-18	R09E10.3	128.896	7.01007	2.06788e-13	1.69822e-12
WBGene00009218	acs-20	F28D1.9	7.33961	2.8757	1.65386e-32	5.99322e-31
WBGene00015241	B0524.2	B0524.2	47.2179	5.56126	3.7114e-05	9.72183e-05
WBGene00015781	C14F11.6	C14F11.6	18.0916	4.17725	8.64456e-41	4.91948e-39
WBGene00016108	C25G6.3	C25G6.3	6.36053	2.66915	0.00106627	0.00217782
WBGene00016892	pgph-3	C53A3.2	12.2046	3.60935	2.69599e-37	1.24139e-35
WBGene00016921	C54F6.3	C54F6.3	65.8172	6.04039	1.23479e-09	6.13484e-09
WBGene00016996	D1005.2	D1005.2	6.10644	2.61033	1.15437e-09	5.77078e-09
WBGene00017124	E04F6.4	E04F6.4	12.489	3.64259	1.40699e-06	4.58833e-06
WBGene00008500	F01D5.10	F01D5.10	29.7539	4.89501	7.30027e-17	8.54979e-16
WBGene00008874	F15H10.7	F15H10.7	18.4731	4.20736	0.000240594	0.000550385
WBGene00017636	F20D6.6	F20D6.6	87.4604	6.45056	4.2804e-07	1.51378e-06
WBGene00017658	F21C10.9	F21C10.9	19.7375	4.30287	4.09e-18	5.36e-17
WBGene00017783	F25E5.2	F25E5.2	9.03909	3.17618	0.000151	0.000357
WBGene00009447	F35H8.2	F35H8.2	6.23966	2.64147	1.63884e-08	7.04064e-08
WBGene00009467	F36D1.8	F36D1.8	14.1113	3.81878	0.00103058	0.00211185
WBGene00009483	F36G3.2	F36G3.2	5.93928	2.57029	2.56283e-11	1.60919e-10
WBGene00018232	F40E3.5	F40E3.5	19.6264	4.29473	5.26043e-16	5.68689e-15
WBGene00018410	F44B9.9	F44B9.9	5.54689	2.47168	0.00420403	0.00773338
WBGene00018630	F49D11.6	F49D11.6	20.2781	4.34185	0.000102957	0.000249998
WBGene00018789	F54C1.1	F54C1.1	9.82574	3.29657	4.85766e-05	0.000124876
WBGene00019270	H41C03.3	H41C03.3	5.9341	2.56903	1.06696e-06	3.55404e-06
WBGene00010992	R03D7.8	R03D7.8	40.4104	5.33665	1.1151e-09	5.58485e-09
WBGene00011203	R10E4.7	R10E4.7	10.2314	3.35492	1.04837e-19	1.58354e-18
WBGene00003179	mec-18	C52B9.9	5.53144	2.46766	8.40789e-06	2.43965e-05
WBGene00004969	spe-15	F47G6.4	14.778	3.88538	1.95478e-30	6.12272e-29

## Sheet: upreg immune gene_20 vs 5ug_mL
WormBase Gene ID	Public Name	Sequence Name	Fold Changes (0 vs 5ug/mL)	log2(FC)	P-value	P-adj
WBGene00019619	asp-14	K10C2.3	7.35549	2.87882	6.29133e-58	3.16173e-56
WBGene00009526	clec-169	F38A1.14	16.8361	4.07348	7.3921e-09	2.38908e-08
WBGene00009515	clec-170	F38A1.1	12.2386	3.61337	1.03386e-18	7.39706e-18
WBGene00044719	clec-172	K03H6.7	8.8953	3.15304	0.0016434	0.00300604
WBGene00019089	clec-206	F59A7.1	12.2235	3.61158	6.26144e-05	0.000136279
WBGene00010928	clec-258	M162.2	13.1134	3.71297	2.30458e-05	5.25009e-05
WBGene00018971	clec-67	F56D6.2	11.8255	3.56383	2.38408e-31	3.63365e-30
WBGene00016912	clec-86	C54D1.2	25.2274	4.65692	2.90666e-07	7.98603e-07
WBGene00009431	dct-17	F35E12.7	7.25983	2.85994	7.72301e-15	4.19898e-14
WBGene00010745	dod-17	K10D11.1	15.1392	3.92022	3.50942e-33	5.84961e-32
WBGene00010125	dod-22	F55G11.5	34.5229	5.10948	5.55971e-09	1.81829e-08
WBGene00007875	dod-24	C32H11.12	12.7584	3.67338	9.12145e-41	2.19953e-39
WBGene00001487	frk-1	T04B2.2	49.7426	5.63641	2.51363e-14	1.30801e-13
WBGene00001786	gst-38	F35E8.8	18.6987	4.22487	1.00985e-15	5.90699e-15
WBGene00001753	gst-5	R03D7.6	5.28652	2.40232	2.00021e-24	2.05233e-23
WBGene00015574	irg-1	C07G3.2	14.8637	3.89372	0.00117429	0.00218571
WBGene00016783	irg-2	C49G7.5	14.2672	3.83463	0.000104121	0.000220454
WBGene00018760	irg-3	F53E10.4	7.89463	2.98087	1.70295e-12	7.70241e-12
WBGene00001754	gst-6	F11G11.3	10.4845	3.39019	1.902e-27	2.32505e-26
WBGene00004395	rol-3	C16D9.2	7.73264	2.95096	2.90983e-09	9.79603e-09
WBGene00004962	spe-8	F53G12.6	110.88	6.79285	2.65764e-13	1.27255e-12
WBGene00015994	C18H7.4	C18H7.4	72.098	6.17189	9.40309e-18	6.32225e-17
WBGene00016416	C34F11.5	C34F11.5	377.912	8.56191	1.48677e-14	7.88875e-14
WBGene00016462	C35E7.10	C35E7.10	108.375	6.75989	2.36625e-21	2.01113e-20
WBGene00017736	F23C8.7	F23C8.7	15.4475	3.9493	2.13853e-10	7.98667e-10
WBGene00018999	F57B9.8	F57B9.8	8.0969	3.01737	7.58879e-09	2.45076e-08
WBGene00019081	F59A3.8	F59A3.8	41.5559	5.37698	2.95995e-15	1.66728e-14
WBGene00010712	K09B11.5	K09B11.5	85.5915	6.41939	1.15742e-11	4.84964e-11
WBGene00020003	R11E3.1	R11E3.1	119.638	6.90253	8.42999e-14	4.20495e-13
WBGene00007097	B0024.4	B0024.4	60.4439	5.91753	6.02222e-16	3.5789e-15
WBGene00007506	fbxc-58	C10C5.2	10.8427	3.43865	0.00778724	0.0130008
WBGene00015932	C17H12.6	C17H12.6	24.9515	4.64106	1.19854e-10	4.58488e-10
WBGene00015933	C17H12.8	C17H12.8	6.63294	2.72965	1.10208e-71	8.90977e-70
WBGene00044457	C18H7.11	C18H7.11	6.19219	2.63045	2.34766e-09	7.96733e-09
WBGene00007867	C32H11.4	C32H11.4	14.8888	3.89615	3.22522e-23	3.06845e-22
WBGene00016424	C34H4.1	C34H4.1	7.74064	2.95245	1.21096e-15	7.04637e-15
WBGene00008336	C55A6.7	C55A6.7	5.24209	2.39014	1.34765e-06	3.48039e-06
WBGene00008492	F01D5.1	F01D5.1	7.21121	2.85024	9.01903e-26	1.00488e-24
WBGene00008494	F01D5.3	F01D5.3	5.9369	2.56971	2.90168e-07	7.97429e-07
WBGene00008495	F01D5.5	F01D5.5	15.835	3.98504	2.65557e-46	8.32227e-45
WBGene00008584	irg-4	F08G5.6	8.85888	3.14712	1.45943e-27	1.7985e-26
WBGene00008634	F10A3.4	F10A3.4	10.1288	3.34039	6.03055e-46	1.86202e-44
WBGene00008726	F13A7.11	F13A7.11	5.09718	2.3497	0.000168552	0.000348883
WBGene00008988	F20G2.5	F20G2.5	14.7603	3.88365	0.0170296	0.0269012
WBGene00009429	irg-5	F35E12.5	37.7269	5.23752	9.73839e-41	2.34155e-39
WBGene00018694	F52E1.5	F52E1.5	26.5917	4.7329	2.88274e-09	9.70872e-09
WBGene00010123	F55G11.2	F55G11.2	12.3239	3.62339	4.54066e-42	1.15133e-40
WBGene00010128	F55G11.8	F55G11.8	29.2792	4.87181	1.22348e-35	2.36159e-34
WBGene00019214	H20E11.2	H20E11.2	6.0935	2.60727	0.0286854	0.0435973
WBGene00019411	K05F1.10	K05F1.10	6.28804	2.65261	2.41889e-07	6.70644e-07
WBGene00019660	K11H12.4	K11H12.4	6.33804	2.66404	5.35272e-20	4.17417e-19
WBGene00010851	M04C3.2	M04C3.2	20.4344	4.35293	0.000123475	0.000259365
WBGene00010124	F55G11.4	F55G11.4	6.59561	2.72151	6.75108e-26	7.56221e-25
WBGene00000024	abu-1	AC3.3	91.9643	6.523	7.33218e-20	5.68074e-19
WBGene00000034	abu-11	T01D1.6	10.9308	3.45033	1.17214e-72	9.85713e-71
WBGene00004127	abu-12	F52D1.3	20.9469	4.38867	3.91631e-111	8.6236e-109
WBGene00004133	abu-13	F57B9.9	14.991	3.90603	5.84531e-123	1.43855e-120
WBGene00004099	abu-15	C03A7.4	19.2748	4.26864	1.06627e-13	5.27308e-13
WBGene00000029	abu-6	C03A7.7	199.244	7.63839	1.74217e-22	1.58539e-21
WBGene00000030	abu-7	C03A7.8	37.013	5.20996	5.46645e-37	1.12109e-35
WBGene00009431	dct-17	F35E12.7	7.25983	2.85994	7.72301e-15	4.19898e-14
WBGene00010125	dod-22	F55G11.5	34.5229	5.10948	5.55971e-09	1.81829e-08
WBGene00019154	glf-1	H04M03.4	10.8183	3.4354	5.47066e-48	1.82373e-46
WBGene00003999	pgp-5	C05A9.1	24.5284	4.61638	1.73164e-22	1.57666e-21
WBGene00004098	pqn-2	AC3.4	389.069	8.60388	1.56197e-14	8.25894e-14
WBGene00004139	pqn-54	R09B5.5	29.6113	4.88808	2.34689e-102	4.41295e-100
WBGene00017218	dct-5	F07F6.5	24.581	4.61947	1.59505e-10	6.02825e-10
WBGene00016010	C23G10.1	C23G10.1	51.4718	5.68571	9.03804e-12	3.83206e-11
WBGene00044180	C47E8.11	C47E8.11	19.5113	4.28624	1.09645e-16	6.87745e-16

## Sheet: upreg immune 0 vs 5ug_mL
WormBase Gene ID	Public Name	Sequence Name	Fold Changes (0 vs 5ug/mL)	log2(FC)	P-value	P-adj
WBGene00019619	asp-14	K10C2.3	5.88623	2.55734	3.17392e-30	9.84585e-29
WBGene00009523	clec-165	F38A1.10	7.12632	2.83316	0.0167186	0.02711
WBGene00009526	clec-169	F38A1.14	9.5734	3.25903	9.99231e-07	3.3436e-06
WBGene00009515	clec-170	F38A1.1	11.4615	3.51873	8.17222e-16	8.67232e-15
WBGene00019089	clec-206	F59A7.1	24.0054	4.58529	3.81603e-05	9.98133e-05
WBGene00010928	clec-258	M162.2	5.83122	2.5438	0.00648491	0.0114721
WBGene00018971	clec-67	F56D6.2	12.7665	3.67429	8.26593e-25	1.84268e-23
WBGene00016912	clec-86	C54D1.2	15.19	3.92505	6.71446e-05	0.000168718
WBGene00009431	dct-17	F35E12.7	8.12569	3.02249	2.02582e-10	1.11327e-09
WBGene00010745	dod-17	K10D11.1	15.6295	3.9662	1.99428e-17	2.44735e-16
WBGene00015259	dod-20	B0554.6	10.1511	3.34356	0.0137704	0.0228007
WBGene00010125	dod-22	F55G11.5	18.789	4.23182	2.78571e-07	1.00902e-06
WBGene00007875	dod-24	C32H11.12	9.34323	3.22392	3.88838e-27	1.00873e-25
WBGene00001487	frk-1	T04B2.2	32.0152	5.00068	1.63956e-14	1.52729e-13
WBGene00001786	gst-38	F35E8.8	35.8882	5.16544	6.90408e-15	6.70576e-14
WBGene00001753	gst-5	R03D7.6	5.21071	2.38148	3.95164e-13	3.12458e-12
WBGene00018760	irg-3	F53E10.4	6.44064	2.6872	3.92834e-09	1.83391e-08
WBGene00001754	gst-6	F11G11.3	10.2129	3.35231	1.68927e-18	2.29236e-17
WBGene00004395	rol-3	C16D9.2	6.59783	2.72199	3.97264e-08	1.61159e-07
WBGene00004962	spe-8	F53G12.6	158.86	7.31161	2.2843e-14	2.0941e-13
WBGene00017039	trk-1	D1073.1	6.88102	2.78262	0.00617829	0.0109753
WBGene00015994	C18H7.4	C18H7.4	67.66	6.08023	4.18045e-18	5.46637e-17
WBGene00016085	C25A8.5	C25A8.5	74.7456	6.22392	1.1578e-13	9.8176e-13
WBGene00016416	C34F11.5	C34F11.5	108.409	6.76034	1.81443e-19	2.68297e-18
WBGene00016462	C35E7.10	C35E7.10	56.3067	5.81523	5.19077e-30	1.5919e-28
WBGene00017736	F23C8.7	F23C8.7	19.3022	4.27069	3.29976e-11	2.03541e-10
WBGene00018999	F57B9.8	F57B9.8	9.68309	3.27547	8.59955e-11	5.00489e-10
WBGene00019081	F59A3.8	F59A3.8	38.4508	5.26494	1.55722e-15	1.61851e-14
WBGene00010712	K09B11.5	K09B11.5	32.0082	5.00037	4.81025e-13	3.76846e-12
WBGene00020003	R11E3.1	R11E3.1	241.947	7.91855	3.01622e-11	1.87061e-10
WBGene00002198	kin-14	F22D6.1	6.17045	2.62538	6.11103e-10	3.15905e-09
WBGene00007097	B0024.4	B0024.4	48.6878	5.60549	3.11885e-05	8.26205e-05
WBGene00007440	C08E8.4	C08E8.4	5.82877	2.54319	0.000614267	0.00131025
WBGene00007506	fbxc-58	C10C5.2	8.63789	3.11068	0.0023793	0.00456864
WBGene00015759	C14C6.5	C14C6.5	5.57179	2.47814	2.88971e-10	1.55938e-09
WBGene00015932	C17H12.6	C17H12.6	20.4252	4.35228	2.8494e-08	1.18446e-07
WBGene00044457	C18H7.11	C18H7.11	6.79659	2.76481	7.87283e-09	3.52663e-08
WBGene00007867	C32H11.4	C32H11.4	14.6312	3.87098	1.11834e-17	1.40549e-16
WBGene00016424	C34H4.1	C34H4.1	6.10568	2.61015	5.81204e-07	2.0227e-06
WBGene00008492	F01D5.1	F01D5.1	7.40315	2.88814	1.50187e-13	1.25768e-12
WBGene00008495	F01D5.5	F01D5.5	19.4932	4.2849	5.84446e-35	2.46627e-33
WBGene00008584	irg-4	F08G5.6	8.8353	3.14328	3.08764e-16	3.42032e-15
WBGene00008634	F10A3.4	F10A3.4	8.07956	3.01428	1.60755e-18	2.19066e-17
WBGene00017871	F28A10.3	F28A10.3	24.3342	4.60491	0.00163712	0.00323937
WBGene00009429	irg-5	F35E12.5	39.7841	5.31412	1.07313e-23	2.21507e-22
WBGene00009710	F44G3.10	F44G3.10	7.30132	2.86816	0.0294315	0.0453842
WBGene00018694	F52E1.5	F52E1.5	34.9532	5.12735	2.38012e-08	9.99936e-08
WBGene00010123	F55G11.2	F55G11.2	10.9888	3.45796	1.35037e-20	2.19564e-19
WBGene00010128	F55G11.8	F55G11.8	21.4911	4.42567	2.04995e-22	3.82578e-21
WBGene00018966	F56D2.5	F56D2.5	5.74006	2.52107	2.9735e-05	7.90468e-05
WBGene00019214	H20E11.2	H20E11.2	6.66639	2.73691	0.00450089	0.00823542
WBGene00019660	K11H12.4	K11H12.4	5.7083	2.51306	8.97445e-13	6.81603e-12
WBGene00010851	M04C3.2	M04C3.2	11.0973	3.47214	0.00051055	0.00110714
WBGene00000024	abu-1	AC3.3	129.284	7.0144	2.76008e-12	1.97034e-11
WBGene00000034	abu-11	T01D1.6	8.88803	3.15186	3.02218e-12	2.14673e-11
WBGene00004127	abu-12	F52D1.3	26.3296	4.71862	1.12932e-24	2.47317e-23
WBGene00004133	abu-13	F57B9.9	18.8876	4.23937	2.07447e-33	7.98277e-32
WBGene00004099	abu-15	C03A7.4	42.6045	5.41293	9.47596e-25	2.09795e-23
WBGene00000029	abu-6	C03A7.7	190.142	7.57094	2.21881e-18	2.9834e-17
WBGene00000030	abu-7	C03A7.8	47.4925	5.56963	1.34649e-26	3.34286e-25
WBGene00000631	col-54	F33D11.3	31.205	4.96371	3.83862e-13	3.04714e-12
WBGene00002177	jkk-1	F35C8.3	13.4048	3.74468	0.0220593	0.0348746
WBGene00019154	glf-1	H04M03.4	14.784	3.88596	1.01669e-19	1.53815e-18
WBGene00003999	pgp-5	C05A9.1	12.8691	3.68584	8.84726e-17	1.02796e-15
WBGene00004098	pqn-2	AC3.4	233.942	7.87	7.67455e-10	3.92023e-09
WBGene00004139	pqn-54	R09B5.5	24.8196	4.63341	5.41648e-28	1.48627e-26
WBGene00017218	dct-5	F07F6.5	24.7	4.62644	1.44653e-07	5.44199e-07
WBGene00016010	C23G10.1	C23G10.1	18.9939	4.24747	1.5848e-11	1.02168e-10
WBGene00044180	C47E8.11	C47E8.11	11.2444	3.49114	9.36816e-06	2.69938e-05
