# Supplementary material for: Cholesterol Regulates Innate Immunity via Nuclear Hormone Receptor NHR-8
Source: iScience. 2021 Nov 2;24(11):103361. doi: 10.1016/j.isci.2021.103361 (PMC8571716; doi:10.1016/j.isci.2021.103361)
Supplement: Table S4. Representation Factors for Gene Sets among Cholesterol-Dependent Immune Genes using WormExp, Related to Figure 2 [file mmc5.xlsx]

## Sheet: upreg metabolic 20 vs 5ug_mL
Cholesterol-dependent metabolic genes (20 vs. 5 µg/mL): overlap with pathways
https://wormexp.zoologie.uni-kiel.de/wormexp/
Category	Term	Counts	ListSize	PopHit	Pop Size	Pvalue	Bonferroni	FDR	OverlappedID	uniqueIDofInput	uniqueIDofCuratedset	Refs
Chemicals/stress	UP dpy-10 mutant	53	97	1934	29469	8.69701e-36	1.99422e-32	1.99422e-32	WBGene00008581;WBGene00008230;WBGene00017071;WBGene00018682;WBGene00016491;WBGene00019406;WBGene00008565;WBGene00019644;WBGene00009048;WBGene00007753;WBGene00015047;WBGene00001786;WBGene00001753;WBGene00019939;WBGene00008655;WBGene00015645;WBGene00010267;WBGene00007446;WBGene00003515;WBGene00006789;WBGene00003776;WBGene00017089;WBGene00006754;WBGene00001428;WBGene00001430;WBGene00015335;WBGene000…	WBGene00018594;WBGene00015982;WBGene00008290;WBGene00007693;WBGene00007695;WBGene00007755;WBGene00001150;WBGene00007949;WBGene00010327;WBGene00017026;WBGene00019229;WBGene00002348;WBGene00007177;WBGene00009413;WBGene00018573;WBGene00018708;WBGene00019580;WBGene00016753;WBGene00004006;WBGene00004008;WBGene00003999;WBGene00004964;WBGene00010323;WBGene00020066;WBGene00007402;WBGene00016398;WBGene000…	D1081.4;ver-2;fip-1;srp-5;Y37H2A.11;F09C12.2;Y70C5A.2;F48C1.8;his-44;F21A3.2;F44A6.5;his-10;R102.7;Y59E9AR.8;nspa-1;K01A2.9;efn-2;ZK1025.5;Y41E3.5;Y57G11C.23;srx-84;Y43D4A.2;M03A1.3;far-4;C25D7.12;srm-3	http://www.ncbi.nlm.nih.gov/pubmed/20126308
Chemicals/stress	UP dpy-9 mutant	50	97	1736	29469	2.2836e-34	5.23629e-31	2.61815e-31	WBGene00008581;WBGene00008230;WBGene00017071;WBGene00018682;WBGene00019406;WBGene00019644;WBGene00009048;WBGene00007753;WBGene00015047;WBGene00001786;WBGene00001753;WBGene00019939;WBGene00008655;WBGene00015645;WBGene00010267;WBGene00007446;WBGene00003515;WBGene00006789;WBGene00003776;WBGene00017089;WBGene00006754;WBGene00001428;WBGene00001430;WBGene00015335;WBGene00001754;WBGene00007331;WBGene000…	WBGene00016491;WBGene00008565;WBGene00018594;WBGene00015982;WBGene00008290;WBGene00007693;WBGene00007695;WBGene00007755;WBGene00001150;WBGene00007949;WBGene00010327;WBGene00017026;WBGene00019229;WBGene00002348;WBGene00007177;WBGene00009413;WBGene00018573;WBGene00018708;WBGene00019580;WBGene00016753;WBGene00004006;WBGene00004008;WBGene00003999;WBGene00004964;WBGene00010323;WBGene00020066;WBGene000…	D1081.4;fip-1;srp-5;Y37H2A.11;F09C12.2;Y116A8C.37;Y116F11A.6;srx-84;F21A3.2;F44A6.5;R102.7;nspa-1;K01A2.9;Y41E3.5;C02D5.2;efn-2;ZK1025.5;F48C1.8;Y57G11C.23;Y43D4A.2;M03A1.3;C25D7.12;pqn-90;srm-3	http://www.ncbi.nlm.nih.gov/pubmed/20126308
Chemicals/stress	down by 0.1mM paraquat	53	97	2118	29469	7.75839e-34	1.779e-30	5.93e-31	WBGene00008581;WBGene00008230;WBGene00016491;WBGene00019406;WBGene00018594;WBGene00015982;WBGene00019644;WBGene00001150;WBGene00015047;WBGene00017026;WBGene00019229;WBGene00019939;WBGene00007446;WBGene00006789;WBGene00009413;WBGene00018708;WBGene00016753;WBGene00003999;WBGene00004964;WBGene00010323;WBGene00020066;WBGene00006754;WBGene00001754;WBGene00007331;WBGene00009146;WBGene00007354;WBGene000…	WBGene00017071;WBGene00018682;WBGene00008565;WBGene00008290;WBGene00007693;WBGene00007695;WBGene00009048;WBGene00007753;WBGene00007755;WBGene00001786;WBGene00001753;WBGene00007949;WBGene00010327;WBGene00008655;WBGene00015645;WBGene00010267;WBGene00002348;WBGene00003515;WBGene00003776;WBGene00007177;WBGene00018573;WBGene00019580;WBGene00004006;WBGene00004008;WBGene00017089;WBGene00001428;WBGene000…	D1081.4;ver-2;ZK930.7;jmjd-1.1;F09E8.1;rpa-3;ZK688.4;T20D4.4;prx-2;Y116A8C.37;C31H1.2;fbxa-218;C25A8.1;best-26;spe-27;Y67D2.3;C24H11.1;F59A3.7;oac-52;W06H8.5;ttr-4;snb-5;cysl-4;W04H10.1;W03A5.4;F20B6.1;F44A6.5;C04F12.6;T02H6.4;Y40B10A.4;F20B6.6;B0496.2;F43G9.3;Y73F8A.20;F38A5.8;Y59E9AR.8;mpst-6;ZK354.9;fbxa-58;C25H3.15;Y55B1AR.3;paf-1;nspa-1;F43E2.11;ttr-13;Y41E3.5;ZK353.3;T22A3.6;F44B9.9;Y46G5A.…	http://www.ncbi.nlm.nih.gov/pubmed/24813612
Chemicals/stress	Down by H2S 24H	50	97	2186	29469	9.80847e-30	2.24908e-26	5.6227e-27	WBGene00008230;WBGene00017071;WBGene00016491;WBGene00019406;WBGene00018594;WBGene00019644;WBGene00009048;WBGene00015047;WBGene00001786;WBGene00010327;WBGene00017026;WBGene00019229;WBGene00015645;WBGene00007446;WBGene00003515;WBGene00006789;WBGene00003776;WBGene00009413;WBGene00018573;WBGene00019580;WBGene00016753;WBGene00004006;WBGene00004008;WBGene00003999;WBGene00004964;WBGene00010323;WBGene000…	WBGene00008581;WBGene00018682;WBGene00008565;WBGene00015982;WBGene00008290;WBGene00007693;WBGene00007695;WBGene00007753;WBGene00007755;WBGene00001150;WBGene00001753;WBGene00007949;WBGene00019939;WBGene00008655;WBGene00010267;WBGene00002348;WBGene00007177;WBGene00018708;WBGene00017089;WBGene00020066;WBGene00001428;WBGene00001430;WBGene00015335;WBGene00001754;WBGene00007402;WBGene00007331;WBGene000…	srh-283;osm-5;glb-3;Y23B4A.1;ZK930.7;Y73F8A.20;T07H6.4;jmjd-1.1;acr-21;Y40H7A.2;C31B8.1;M153.2;Y71G12B.11;Y48G1BM.9;Y39F10C.1;T20D4.12;T20D4.4;T20D4.9;F55G7.1;F22E5.12;sro-1;F47B10.3;nob-1;C30D11.3;Y71G12B.7;Y37H2A.11;ZC239.4;ZC239.3;W06H8.4;F09C12.2;T20D4.16;acd-4;F28A10.3;R09E10.9;M195.4;F21F12.1;Y106G6E.1;F56C3.4;elk-2;Y105C5A.9;eyg-1;H23L24.4;C24A11.2;srx-133;ZC21.9;cdka-1;sru-25;best-10;C24H…	http://www.ncbi.nlm.nih.gov/pubmed/21980473
DAF/Insulin/food	UP nhr-114 RNAi	42	97	1405	29469	1.11553e-28	2.55792e-25	5.11584e-26	WBGene00008581;WBGene00008230;WBGene00016491;WBGene00019406;WBGene00008565;WBGene00015982;WBGene00007693;WBGene00007695;WBGene00007753;WBGene00019229;WBGene00007446;WBGene00009413;WBGene00018708;WBGene00016753;WBGene00004964;WBGene00010323;WBGene00007331;WBGene00009146;WBGene00007354;WBGene00016010;WBGene00007763;WBGene00017387;WBGene00020187;WBGene00015661;WBGene00016398;WBGene00018359;WBGene000…	WBGene00017071;WBGene00018682;WBGene00018594;WBGene00008290;WBGene00019644;WBGene00009048;WBGene00007755;WBGene00001150;WBGene00015047;WBGene00001786;WBGene00001753;WBGene00007949;WBGene00010327;WBGene00017026;WBGene00019939;WBGene00008655;WBGene00015645;WBGene00010267;WBGene00002348;WBGene00003515;WBGene00006789;WBGene00003776;WBGene00007177;WBGene00018573;WBGene00019580;WBGene00004006;WBGene000…	C04E6.4;Y57G11C.23;T20D4.4;Y69E1A.4;Y17G9A.2;best-10;lgc-13;nhr-261;C55A1.7;hdl-1;Y73F8A.20;best-26;F09C6.12;C17B7.12;F36A4.5;hsd-2;M01B2.6;T06G6.8;scl-17;C09G9.5;C45B11.9;nhr-263;F36D1.12;F21C10.4;T02H6.4;ZK930.7;C04E12.6;spe-19;C05C8.8;T21C12.4;cyp-34A5;F41E7.6;F38A5.8;nhr-257;fbxa-58;D2024.1;jmjd-1.1;C33E10.10;Y45F10D.16;Y54G2A.48;T04B2.8;F44B9.9;C18D4.8;Y53C10A.15;Y116A8C.37;W06G6.11;Y43D4A.2	http://www.ncbi.nlm.nih.gov/pubmed/23499532
Mutants	UP aak-2 null	38	97	1120	29469	1.50167e-27	3.44334e-24	5.7389e-25	WBGene00008581;WBGene00008230;WBGene00016491;WBGene00019406;WBGene00015982;WBGene00017026;WBGene00019229;WBGene00008655;WBGene00007446;WBGene00018573;WBGene00018708;WBGene00016753;WBGene00004964;WBGene00007354;WBGene00016010;WBGene00017387;WBGene00020187;WBGene00015661;WBGene00016398;WBGene00009101;WBGene00018359;WBGene00009948;WBGene00010265;WBGene00019951;WBGene00020053;WBGene00007248;WBGene000…	WBGene00017071;WBGene00018682;WBGene00008565;WBGene00018594;WBGene00008290;WBGene00007693;WBGene00007695;WBGene00019644;WBGene00009048;WBGene00007753;WBGene00007755;WBGene00001150;WBGene00015047;WBGene00001786;WBGene00001753;WBGene00007949;WBGene00010327;WBGene00019939;WBGene00015645;WBGene00010267;WBGene00002348;WBGene00003515;WBGene00006789;WBGene00003776;WBGene00007177;WBGene00009413;WBGene000…	Y73F8A.20;mpst-6;cysl-4;F38A5.8;snf-7;best-10;spe-27;col-120;C24H11.1;hdl-1;R02F2.5;snb-5;T21C12.4;C25D7.12;pqn-90;W03A5.4;D2024.1;Y45F10C.1;W09C3.1;str-180;C04F12.6;ZK1025.2;nhr-245;Y69A2AR.27;R05D3.5;Y23H5B.2;Y116A8C.37;B0496.2;T28F12.1;ZK262.4;ZK402.2;Y57G11C.23	http://www.ncbi.nlm.nih.gov/pubmed/21331044
Mutants	UP by tut-1 & elpc-1 mutant, mRNA	46	97	1957	29469	2.03618e-27	4.66897e-24	6.66995e-25	WBGene00008581;WBGene00008230;WBGene00017071;WBGene00016491;WBGene00019406;WBGene00015982;WBGene00001150;WBGene00017026;WBGene00019229;WBGene00007446;WBGene00003515;WBGene00003776;WBGene00009413;WBGene00018573;WBGene00016753;WBGene00004006;WBGene00004008;WBGene00004964;WBGene00010323;WBGene00020066;WBGene00007354;WBGene00016010;WBGene00007763;WBGene00017387;WBGene00020187;WBGene00015661;WBGene000…	WBGene00018682;WBGene00008565;WBGene00018594;WBGene00008290;WBGene00007693;WBGene00007695;WBGene00019644;WBGene00009048;WBGene00007753;WBGene00007755;WBGene00015047;WBGene00001786;WBGene00001753;WBGene00007949;WBGene00010327;WBGene00019939;WBGene00008655;WBGene00015645;WBGene00010267;WBGene00002348;WBGene00006789;WBGene00007177;WBGene00018708;WBGene00019580;WBGene00003999;WBGene00017089;WBGene000…	C02G6.2;D1081.4;B0496.2;Y22D7AR.14;C28F5.4;K12H4.6;ZK930.7;K01A11.3;col-87;jmjd-1.1;F46F5.4;F46F5.1;F09E8.1;C04E6.4;clec-2;Y71G12B.11;ZK688.4;Y39F10C.1;F08F3.8;F28A10.3;Y119C1B.3;F47F6.9;Y69A2AR.27;W06H8.4;Y45F10D.16;H12I13.2;Y27F2A.6;F28A10.10;F22E5.6;Y106G6E.1;C31H1.2;fbxa-218;best-10;spe-27;ZK262.4;C30H6.12;clec-27;Y50E8A.6;vps-32.2;H25P06.4;T06G6.8;fbxa-94;ZK1055.5;W10G11.17;cysl-4;W04H10.1;s…	http://www.ncbi.nlm.nih.gov/pubmed/26052047
DAF/Insulin/food	UP fed by Comamonas DA1877 vs. OP50 Gravid adult	36	97	1184	29469	2.27543e-24	5.21755e-21	6.52194e-22	WBGene00008581;WBGene00008230;WBGene00017071;WBGene00016491;WBGene00019406;WBGene00019644;WBGene00007753;WBGene00001150;WBGene00015047;WBGene00001786;WBGene00001753;WBGene00019939;WBGene00003776;WBGene00016753;WBGene00017089;WBGene00004964;WBGene00006754;WBGene00001754;WBGene00007331;WBGene00009146;WBGene00007354;WBGene00007763;WBGene00017387;WBGene00020187;WBGene00015661;WBGene00018359;WBGene000…	WBGene00018682;WBGene00008565;WBGene00018594;WBGene00015982;WBGene00008290;WBGene00007693;WBGene00007695;WBGene00009048;WBGene00007755;WBGene00007949;WBGene00010327;WBGene00017026;WBGene00019229;WBGene00008655;WBGene00015645;WBGene00010267;WBGene00007446;WBGene00002348;WBGene00003515;WBGene00006789;WBGene00007177;WBGene00009413;WBGene00018573;WBGene00018708;WBGene00019580;WBGene00004006;WBGene000…	C25A8.1;cyp-34A10;D1081.4;ver-2;spe-27;Y50D4B.3;hsd-2;snb-5;Y57G11C.23	http://www.ncbi.nlm.nih.gov/pubmed/23540701
Microbes	UP P.luminescens 24h, RNASeq	49	97	3017	29469	1.71567e-22	3.93403e-19	4.37115e-20	WBGene00008230;WBGene00018682;WBGene00016491;WBGene00019406;WBGene00008565;WBGene00007693;WBGene00001150;WBGene00001786;WBGene00001753;WBGene00007949;WBGene00010327;WBGene00017026;WBGene00019939;WBGene00008655;WBGene00015645;WBGene00010267;WBGene00002348;WBGene00007177;WBGene00018573;WBGene00018708;WBGene00019580;WBGene00016753;WBGene00004006;WBGene00004008;WBGene00003999;WBGene00001430;WBGene000…	WBGene00008581;WBGene00017071;WBGene00018594;WBGene00015982;WBGene00008290;WBGene00007695;WBGene00019644;WBGene00009048;WBGene00007753;WBGene00007755;WBGene00015047;WBGene00019229;WBGene00007446;WBGene00003515;WBGene00006789;WBGene00003776;WBGene00009413;WBGene00017089;WBGene00004964;WBGene00010323;WBGene00020066;WBGene00006754;WBGene00001428;WBGene00001754;WBGene00007402;WBGene00007331;WBGene000…	C07D8.2;sre-3;C18B10.6;C47F8.6;C02H6.1;npr-19;srt-64;srx-41;T04C10.3;Y82E9BR.8;ncx-5;B0496.2;srd-74;F14H8.4;K11H12.5;glb-3;ins-32;H14N18.2;C08E3.15;fbxa-62;fbxa-8;fbxa-12;str-253;ugt-10;ZK930.7;F40D4.12;F54D10.9;F54D12.1;F54D12.2;jmjd-1.1;ehn-3;sre-45;srv-13;R10E9.3;F11E6.10;acr-21;srh-130;M04C7.4;F09E8.1;F52C6.13;Y71H2AR.2;F36H5.10;eak-4;C33H5.2;nlp-23;lgc-41;C39B10.5;srt-53;B0507.7;sprr-3;arrd-…	http://www.ncbi.nlm.nih.gov/pubmed/21602919
Mutants	UP by mir-58 & mir-80 mutant	36	97	1477	29469	3.09211e-21	7.0902e-18	7.0902e-19	WBGene00008581;WBGene00016491;WBGene00019406;WBGene00015982;WBGene00009048;WBGene00017026;WBGene00019229;WBGene00007446;WBGene00009413;WBGene00018708;WBGene00004964;WBGene00010323;WBGene00007354;WBGene00016010;WBGene00007763;WBGene00017387;WBGene00020187;WBGene00016398;WBGene00009101;WBGene00009948;WBGene00010265;WBGene00019951;WBGene00020053;WBGene00007248;WBGene00006539;WBGene00008950;WBGene000…	WBGene00008230;WBGene00017071;WBGene00018682;WBGene00008565;WBGene00018594;WBGene00008290;WBGene00007693;WBGene00007695;WBGene00019644;WBGene00007753;WBGene00007755;WBGene00001150;WBGene00015047;WBGene00001786;WBGene00001753;WBGene00007949;WBGene00010327;WBGene00019939;WBGene00008655;WBGene00015645;WBGene00010267;WBGene00002348;WBGene00003515;WBGene00006789;WBGene00003776;WBGene00007177;WBGene000…	oac-42;C02G6.2;fbxa-138;fbxa-12;ZK930.7;jmjd-1.1;F09E8.1;F38A5.8;B0284.2;arrd-9;K12H6.12;bath-25;his-48;Y39F10C.1;W06H8.4;C17H1.3;math-44;F28A10.9;K03H4.2;sri-70;C01A2.6;C31H1.2;Y32G9A.11;fbxa-218;ZK381.8;K08D9.4;best-10;Y50E8A.6;cysl-4;T06G6.8;oac-37;T23G11.10;oac-8;Y37E11AR.7;C04E6.4;F53E10.5;Y73F8A.20;cyp-34A5;Y57G11B.1;Y41E3.18;col-120;F31F4.17;B0524.7;zip-6;F49C12.2;ZC373.3;C14A6.3;K10G6.5;T…	http://www.ncbi.nlm.nih.gov/pubmed/26232411
Mutants	down by nuo-6 mutant	42	97	2265	29469	8.15673e-21	1.87034e-17	1.70031e-18	WBGene00008230;WBGene00016491;WBGene00019406;WBGene00009048;WBGene00001150;WBGene00015047;WBGene00017026;WBGene00019229;WBGene00007446;WBGene00003776;WBGene00016753;WBGene00004008;WBGene00003999;WBGene00004964;WBGene00020066;WBGene00007331;WBGene00007354;WBGene00016010;WBGene00007763;WBGene00017387;WBGene00020187;WBGene00015661;WBGene00016398;WBGene00009101;WBGene00018359;WBGene00009948;WBGene000…	WBGene00008581;WBGene00017071;WBGene00018682;WBGene00008565;WBGene00018594;WBGene00015982;WBGene00008290;WBGene00007693;WBGene00007695;WBGene00019644;WBGene00007753;WBGene00007755;WBGene00001786;WBGene00001753;WBGene00007949;WBGene00010327;WBGene00019939;WBGene00008655;WBGene00015645;WBGene00010267;WBGene00002348;WBGene00003515;WBGene00006789;WBGene00007177;WBGene00009413;WBGene00018573;WBGene000…	D1081.4;F19B2.7;his-30;ZK930.7;Y73F8A.20;jmjd-1.1;R10E9.3;F09E8.1;C04E6.4;B0511.2;fbxa-212;fbxc-46;ZK688.4;Y102A5D.10;his-54;his-55;his-48;his-46;his-47;his-52;his-53;C06A5.10;F52C6.4;his-65;his-57;F22D3.5;F38A5.8;ZC373.3;F53B6.5;Y116A8C.37;C31H1.2;his-33;his-26;his-29;his-34;fbxa-218;W02D7.12;F55C7.2;Y48A6B.10;nspa-1;best-10;spe-27;Y76G2A.2;ZK262.4;C24H11.1;T25G12.1;his-39;F59A3.7;his-45;oac-52;…	http://www.ncbi.nlm.nih.gov/pubmed/24813612
Development/Dauer/Aging	expression rising during larval development	40	97	2033	29469	1.39744e-20	3.20432e-17	2.67027e-18	WBGene00008581;WBGene00008230;WBGene00016491;WBGene00019406;WBGene00015982;WBGene00001150;WBGene00017026;WBGene00019229;WBGene00007446;WBGene00003776;WBGene00009413;WBGene00016753;WBGene00004964;WBGene00010323;WBGene00020066;WBGene00007354;WBGene00016010;WBGene00007763;WBGene00017387;WBGene00020187;WBGene00015661;WBGene00016398;WBGene00009101;WBGene00018359;WBGene00009948;WBGene00010265;WBGene000…	WBGene00017071;WBGene00018682;WBGene00008565;WBGene00018594;WBGene00008290;WBGene00007693;WBGene00007695;WBGene00019644;WBGene00009048;WBGene00007753;WBGene00007755;WBGene00015047;WBGene00001786;WBGene00001753;WBGene00007949;WBGene00010327;WBGene00019939;WBGene00008655;WBGene00015645;WBGene00010267;WBGene00002348;WBGene00003515;WBGene00006789;WBGene00007177;WBGene00018573;WBGene00018708;WBGene000…	oac-42;C02G6.2;D1081.4;B0496.2;ZK930.7;jmjd-1.1;F46F5.4;F09E8.1;C04E6.4;arrd-9;ZK688.4;hil-8;F08F3.8;Y45F10D.16;H12I13.2;C37H5.14;Y17G9B.9;T26C11.3;col-64;K03H4.2;F36H12.16;E02H4.2;C17G1.1;C31H1.2;Y32G9A.11;fbxa-218;D1022.2;best-26;best-10;spe-27;ZK262.4;C18D4.4;Y47D3B.3;Y116A8C.37;snb-5;W04H10.1;Y50E8A.6;Y53C10A.15;C17C3.6;ZK353.3;T24H10.5;Y65B4BL.7;Y67D8C.7;ZC262.4;C04F12.6;Y37E11AR.7;Y40B10A.4…	http://www.ncbi.nlm.nih.gov/pubmed/24440504
Mutants	UP by mir-58, mir-80, mir-81, mir-82 mutant	39	97	1931	29469	2.18771e-20	5.01643e-17	3.85879e-18	WBGene00008581;WBGene00016491;WBGene00019406;WBGene00015982;WBGene00009048;WBGene00007949;WBGene00017026;WBGene00019229;WBGene00007446;WBGene00003776;WBGene00009413;WBGene00018708;WBGene00004964;WBGene00010323;WBGene00007354;WBGene00016010;WBGene00007763;WBGene00017387;WBGene00020187;WBGene00016398;WBGene00009101;WBGene00009948;WBGene00010265;WBGene00019951;WBGene00020053;WBGene00007248;WBGene000…	WBGene00008230;WBGene00017071;WBGene00018682;WBGene00008565;WBGene00018594;WBGene00008290;WBGene00007693;WBGene00007695;WBGene00019644;WBGene00007753;WBGene00007755;WBGene00001150;WBGene00015047;WBGene00001786;WBGene00001753;WBGene00010327;WBGene00019939;WBGene00008655;WBGene00015645;WBGene00010267;WBGene00002348;WBGene00003515;WBGene00006789;WBGene00007177;WBGene00018573;WBGene00019580;WBGene000…	C02G6.2;nhr-128;fbxa-138;Y82E9BR.11;K07B1.8;F53E10.5;fbxa-8;fbxa-12;fbxa-134;ZK930.7;jmjd-1.1;str-124;srr-8;F09E8.1;W05H12.2;T12A7.7;B0284.2;arrd-9;K12H6.12;his-48;Y39F10C.1;srn-1;T07A5.7;W06H8.4;C17H1.3;math-44;fbxa-111;C45B11.5;F28A10.9;F22E5.6;sri-70;F38A5.8;rfs-1;T28F4.6;Y105C5A.9;C31H1.2;tph-1;sssh-1;Y32G9A.11;fbxa-218;ZK381.8;K08D9.4;his-2;T07D3.6;cyp-33C6;F09C6.3;F48C1.8;best-10;C01A2.6;C3…	http://www.ncbi.nlm.nih.gov/pubmed/26232411
Tissue	Sperm enriched	25	97	568	29469	4.00291e-20	9.17867e-17	6.39137e-18	WBGene00008581;WBGene00008230;WBGene00016491;WBGene00007446;WBGene00009413;WBGene00016753;WBGene00007402;WBGene00007354;WBGene00007763;WBGene00015661;WBGene00016398;WBGene00009101;WBGene00018359;WBGene00009948;WBGene00010265;WBGene00019951;WBGene00007248;WBGene00008950;WBGene00007082;WBGene00011173;WBGene00008874;WBGene00017636;WBGene00010992;WBGene00011203;WBGene00004969	WBGene00017071;WBGene00018682;WBGene00019406;WBGene00008565;WBGene00018594;WBGene00015982;WBGene00008290;WBGene00007693;WBGene00007695;WBGene00019644;WBGene00009048;WBGene00007753;WBGene00007755;WBGene00001150;WBGene00015047;WBGene00001786;WBGene00001753;WBGene00007949;WBGene00010327;WBGene00017026;WBGene00019229;WBGene00019939;WBGene00008655;WBGene00015645;WBGene00010267;WBGene00002348;WBGene000…	spe-27;sru-35;srv-12;str-53;C24H11.1;C25D7.12;F09E8.1;clec-251;F56H6.6;H38K22.4;R102.7;Y45F10B.2;Y45F10C.1;ZK930.7;srz-46;ZK1037.2;C04E6.3;C04E6.4;C17C3.6;C32E8.1;C45G9.8;D2024.1;F09C12.2;F28A10.9;F38A5.8;F41G4.4;ttr-55;srb-13;F59A3.7;cysl-4;K04F1.1;R05D3.5;W09C3.1;ZK353.3;D1053.5	http://www.ncbi.nlm.nih.gov/pubmed/11030340
Mutants	UP by eat-2 mutant	37	97	1720	29469	4.18101e-20	9.58706e-17	6.39137e-18	WBGene00008581;WBGene00008230;WBGene00017071;WBGene00016491;WBGene00018594;WBGene00019644;WBGene00019229;WBGene00007446;WBGene00009413;WBGene00016753;WBGene00004008;WBGene00004964;WBGene00010323;WBGene00020066;WBGene00007354;WBGene00016010;WBGene00007763;WBGene00017387;WBGene00015661;WBGene00016398;WBGene00009101;WBGene00018359;WBGene00009948;WBGene00010265;WBGene00019951;WBGene00020053;WBGene000…	WBGene00018682;WBGene00019406;WBGene00008565;WBGene00015982;WBGene00008290;WBGene00007693;WBGene00007695;WBGene00009048;WBGene00007753;WBGene00007755;WBGene00001150;WBGene00015047;WBGene00001786;WBGene00001753;WBGene00007949;WBGene00010327;WBGene00017026;WBGene00019939;WBGene00008655;WBGene00015645;WBGene00010267;WBGene00002348;WBGene00003515;WBGene00006789;WBGene00003776;WBGene00007177;WBGene000…	F33D11.8;lurp-1;C02G6.2;fbxa-138;C28F5.4;nhr-284;Y71A12B.23;jmjd-1.1;F46F5.1;T04C12.8;C30G4.7;W07E6.3;W07B8.3;fbxa-39;Y39F10C.1;F28A10.3;C06E4.8;E02H4.5;fbxa-218;F07C3.3;best-10;ZK262.4;C18D4.4;C18D4.8;Y50E8A.5;Y50E8A.6;oac-52;oac-22;R09D1.9;C26D10.7;lgc-13;Y53C10A.15;nhr-156;T24H10.5;C04F12.6;C01G10.6;Y37E11AR.7;Y40B10A.4;C04E6.4;R102.7;Y73F8A.20;ZK1240.1;T24C12.1;Y41E3.18;paf-1;ZC373.3;T22A3.6;…	http://www.ncbi.nlm.nih.gov/pubmed/23935515
References
Rohlfing AK, Miteva Y, Hannenhalli S, Lamitina T. Genetic and physiological activation of osmosensitive gene expression mimics transcriptional signatures of pathogen infection in C. elegans. PLoS One. 2010;5(2):e9010. Published 2010 Feb 2. doi:10.1371/journal.pone.0009010
Yee C, Yang W, Hekimi S. The intrinsic apoptosis pathway mediates the pro-longevity response to mitochondrial ROS in C. elegans. Cell. 2014;157(4):897–909. doi:10.1016/j.cell.2014.02.055
Miller DL, Budde MW, Roth MB. HIF-1 and SKN-1 coordinate the transcriptional response to hydrogen sulfide in Caenorhabditis elegans. PLoS One. 2011;6(9):e25476. doi:10.1371/journal.pone.0025476
Gracida X, Eckmann CR. Fertility and germline stem cell maintenance under different diets requires nhr-114/HNF4 in C. elegans. Curr Biol. 2013;23(7):607–613. doi:10.1016/j.cub.2013.02.034
Mair W, Morantte I, Rodrigues AP, et al. Lifespan extension induced by AMPK and calcineurin is mediated by CRTC-1 and CREB. Nature. 2011;470(7334):404–408. doi:10.1038/nature09706
Nedialkova DD, Leidel SA. Optimization of Codon Translation Rates via tRNA Modifications Maintains Proteome Integrity. Cell. 2015;161(7):1606–1618. doi:10.1016/j.cell.2015.05.022
MacNeil LT, Watson E, Arda HE, Zhu LJ, Walhout AJ. Diet-induced developmental acceleration independent of TOR and insulin in C. elegans. Cell. 2013;153(1):240–252. doi:10.1016/j.cell.2013.02.049
Engelmann I, Griffon A, Tichit L, et al. A comprehensive analysis of gene expression changes provoked by bacterial and fungal infection in C. elegans. PLoS One. 2011;6(5):e19055. doi:10.1371/journal.pone.0019055
Subasic D, Brümmer A, Wu Y, et al. Cooperative target mRNA destabilization and translation inhibition by miR-58 microRNA family in C. elegans. Genome Res. 2015;25(11):1680–1691. doi:10.1101/gr.183160.114
Yee C, Yang W, Hekimi S. The intrinsic apoptosis pathway mediates the pro-longevity response to mitochondrial ROS in C. elegans. Cell. 2014;157(4):897–909. doi:10.1016/j.cell.2014.02.055
Hendriks GJ, Gaidatzis D, Aeschimann F, Großhans H. Extensive oscillatory gene expression during C. elegans larval development. Mol Cell. 2014;53(3):380–392. doi:10.1016/j.molcel.2013.12.013
Subasic D, Brümmer A, Wu Y, et al. Cooperative target mRNA destabilization and translation inhibition by miR-58 microRNA family in C. elegans. Genome Res. 2015;25(11):1680–1691. doi:10.1101/gr.183160.114
Reinke V, Smith HE, Nance J, et al. A global profile of germline gene expression in C. elegans. Mol Cell. 2000;6(3):605–616. doi:10.1016/s1097-2765(00)00059-9
Heestand BN, Shen Y, Liu W, et al. Dietary restriction induced longevity is mediated by nuclear receptor NHR-62 in Caenorhabditis elegans. PLoS Genet. 2013;9(7):e1003651. doi:10.1371/journal.pgen.1003651

## Sheet: upreg metabolic 0 vs 5ug_mL
Cholesterol-dependent metabolic genes (0 vs. 5 µg/mL): overlap with pathways
https://wormexp.zoologie.uni-kiel.de/wormexp/
Category	Term	Counts	ListSize	PopHit	Pop Size	Pvalue	Bonferroni	FDR	OverlappedID	uniqueIDofInput	uniqueIDofInput	uniqueIDofCuratedset	Refs
Chemicals/stress	Down by H2S 24H	62	121	2186	29469	1.28075e-36	2.93676e-33	2.93676e-33	WBGene00008230;WBGene00017071;WBGene00019406;WBGene00008220;WBGene00014128;WBGene00019644;WBGene00009048;WBGene00000477;WBGene00000485;WBGene00015047;WBGene00001786;WBGene00010327;WBGene00017026;WBGene00019229;WBGene00015645;WBGene00007446;WBGene00003515;WBGene00006789;WBGene00003776;WBGene00009413;WBGene00018573;WBGene00018707;WBGene00019580;WBGene00016753;WBGene00004006;WBGene00004007;WBGene000…	WBGene00008581;WBGene00018682;WBGene00010336;WBGene00015982;WBGene00010167;WBGene00007693;WBGene00007753;WBGene00007755;WBGene00001150;WBGene00001767;WBGene00001753;WBGene00007949;WBGene00010108;WBGene00001664;WBGene00019939;WBGene00008655;WBGene00010267;WBGene00011307;WBGene00002348;WBGene00007177;WBGene00016773;WBGene00008602;WBGene00018708;WBGene00017089;WBGene00020066;WBGene00001428;WBGene000…	http://www.ncbi.nlm.nih.gov/pubmed/21980473
Chemicals/stress	down by 0.1mM paraquat	60	121	2118	29469	3.5904e-35	8.23279e-32	4.1164e-32	WBGene00008581;WBGene00008230;WBGene00019406;WBGene00008220;WBGene00015982;WBGene00014128;WBGene00019644;WBGene00001150;WBGene00015047;WBGene00017026;WBGene00019229;WBGene00019939;WBGene00007446;WBGene00006789;WBGene00009413;WBGene00018708;WBGene00016753;WBGene00003999;WBGene00010323;WBGene00020066;WBGene00006754;WBGene00004058;WBGene00001754;WBGene00007331;WBGene00009146;WBGene00007354;WBGene000…	WBGene00017071;WBGene00018682;WBGene00010336;WBGene00010167;WBGene00007693;WBGene00009048;WBGene00000477;WBGene00000485;WBGene00007753;WBGene00007755;WBGene00001767;WBGene00001786;WBGene00001753;WBGene00007949;WBGene00010108;WBGene00010327;WBGene00001664;WBGene00008655;WBGene00015645;WBGene00010267;WBGene00011307;WBGene00002348;WBGene00003515;WBGene00003776;WBGene00007177;WBGene00016773;WBGene000…	http://www.ncbi.nlm.nih.gov/pubmed/24813612
Chemicals/stress	UP dpy-9 mutant	54	121	1736	29469	4.64722e-33	1.06561e-29	3.55203e-30	WBGene00008581;WBGene00008230;WBGene00017071;WBGene00018682;WBGene00019406;WBGene00010336;WBGene00019644;WBGene00009048;WBGene00007753;WBGene00015047;WBGene00001786;WBGene00001753;WBGene00019939;WBGene00008655;WBGene00015645;WBGene00010267;WBGene00007446;WBGene00003515;WBGene00006789;WBGene00003776;WBGene00008602;WBGene00017089;WBGene00006754;WBGene00001428;WBGene00001430;WBGene00015335;WBGene000…	WBGene00008220;WBGene00015982;WBGene00010167;WBGene00014128;WBGene00007693;WBGene00000477;WBGene00000485;WBGene00007755;WBGene00001150;WBGene00001767;WBGene00007949;WBGene00010108;WBGene00010327;WBGene00001664;WBGene00017026;WBGene00019229;WBGene00011307;WBGene00002348;WBGene00007177;WBGene00016773;WBGene00009413;WBGene00018573;WBGene00018707;WBGene00018708;WBGene00019580;WBGene00016753;WBGene000…	http://www.ncbi.nlm.nih.gov/pubmed/20126308
Chemicals/stress	UP dpy-10 mutant	56	121	1934	29469	6.85427e-33	1.57169e-29	3.92921e-30	WBGene00008581;WBGene00008230;WBGene00017071;WBGene00018682;WBGene00019406;WBGene00010336;WBGene00019644;WBGene00009048;WBGene00007753;WBGene00015047;WBGene00001786;WBGene00001753;WBGene00019939;WBGene00008655;WBGene00015645;WBGene00010267;WBGene00007446;WBGene00003515;WBGene00006789;WBGene00003776;WBGene00008602;WBGene00017089;WBGene00006754;WBGene00001428;WBGene00001430;WBGene00004058;WBGene000…	WBGene00008220;WBGene00015982;WBGene00010167;WBGene00014128;WBGene00007693;WBGene00000477;WBGene00000485;WBGene00007755;WBGene00001150;WBGene00001767;WBGene00007949;WBGene00010108;WBGene00010327;WBGene00001664;WBGene00017026;WBGene00019229;WBGene00011307;WBGene00002348;WBGene00007177;WBGene00016773;WBGene00009413;WBGene00018573;WBGene00018707;WBGene00018708;WBGene00019580;WBGene00016753;WBGene000…	http://www.ncbi.nlm.nih.gov/pubmed/20126308
Kim Mountains	Protein phosphatase	22	121	98	29469	1.20234e-30	2.75697e-27	5.51393e-28	WBGene00007354;WBGene00016010;WBGene00007763;WBGene00020187;WBGene00003969;WBGene00015661;WBGene00016081;WBGene00016398;WBGene00008124;WBGene00009079;WBGene00009101;WBGene00017817;WBGene00018359;WBGene00009893;WBGene00009948;WBGene00010265;WBGene00019951;WBGene00020053;WBGene00017636;WBGene00018232;WBGene00018410;WBGene00010992	WBGene00008581;WBGene00008230;WBGene00017071;WBGene00018682;WBGene00019406;WBGene00010336;WBGene00008220;WBGene00015982;WBGene00010167;WBGene00014128;WBGene00007693;WBGene00019644;WBGene00009048;WBGene00000477;WBGene00000485;WBGene00007753;WBGene00007755;WBGene00001150;WBGene00015047;WBGene00001767;WBGene00001786;WBGene00001753;WBGene00007949;WBGene00010108;WBGene00010327;WBGene00001664;WBGene000…	http://www.ncbi.nlm.nih.gov/pubmed/11557892
DAF/Insulin/food	UP nhr-114 RNAi	47	121	1405	29469	1.44462e-29	3.31251e-26	5.52086e-27	WBGene00008581;WBGene00008230;WBGene00019406;WBGene00015982;WBGene00007693;WBGene00007753;WBGene00019229;WBGene00007446;WBGene00011307;WBGene00009413;WBGene00018708;WBGene00016753;WBGene00010323;WBGene00007331;WBGene00009146;WBGene00007354;WBGene00016010;WBGene00007763;WBGene00017387;WBGene00020187;WBGene00015661;WBGene00016081;WBGene00016398;WBGene00009079;WBGene00017817;WBGene00018359;WBGene000…	WBGene00017071;WBGene00018682;WBGene00010336;WBGene00008220;WBGene00010167;WBGene00014128;WBGene00019644;WBGene00009048;WBGene00000477;WBGene00000485;WBGene00007755;WBGene00001150;WBGene00015047;WBGene00001767;WBGene00001786;WBGene00001753;WBGene00007949;WBGene00010108;WBGene00010327;WBGene00001664;WBGene00017026;WBGene00019939;WBGene00008655;WBGene00015645;WBGene00010267;WBGene00002348;WBGene000…	http://www.ncbi.nlm.nih.gov/pubmed/23499532
Mutants	UP by tut-1 & elpc-1 mutant, mRNA	53	121	1957	29469	1.90087e-29	4.35869e-26	6.2267e-27	WBGene00008581;WBGene00008230;WBGene00017071;WBGene00019406;WBGene00015982;WBGene00010167;WBGene00014128;WBGene00000485;WBGene00001150;WBGene00017026;WBGene00019229;WBGene00007446;WBGene00003515;WBGene00003776;WBGene00009413;WBGene00018573;WBGene00016753;WBGene00004006;WBGene00004008;WBGene00010323;WBGene00020066;WBGene00007354;WBGene00016010;WBGene00007763;WBGene00017387;WBGene00020187;WBGene000…	WBGene00018682;WBGene00010336;WBGene00008220;WBGene00007693;WBGene00019644;WBGene00009048;WBGene00000477;WBGene00007753;WBGene00007755;WBGene00015047;WBGene00001767;WBGene00001786;WBGene00001753;WBGene00007949;WBGene00010108;WBGene00010327;WBGene00001664;WBGene00019939;WBGene00008655;WBGene00015645;WBGene00010267;WBGene00011307;WBGene00002348;WBGene00006789;WBGene00007177;WBGene00016773;WBGene000…	http://www.ncbi.nlm.nih.gov/pubmed/26052047
Mutants	UP aak-2 null	41	121	1120	29469	7.0753e-27	1.62237e-23	2.02796e-24	WBGene00008581;WBGene00008230;WBGene00019406;WBGene00015982;WBGene00010108;WBGene00017026;WBGene00019229;WBGene00008655;WBGene00007446;WBGene00018573;WBGene00018708;WBGene00016753;WBGene00007354;WBGene00016010;WBGene00017387;WBGene00020187;WBGene00015661;WBGene00016398;WBGene00008124;WBGene00009079;WBGene00009101;WBGene00017817;WBGene00018359;WBGene00009948;WBGene00010265;WBGene00019951;WBGene000…	WBGene00017071;WBGene00018682;WBGene00010336;WBGene00008220;WBGene00010167;WBGene00014128;WBGene00007693;WBGene00019644;WBGene00009048;WBGene00000477;WBGene00000485;WBGene00007753;WBGene00007755;WBGene00001150;WBGene00015047;WBGene00001767;WBGene00001786;WBGene00001753;WBGene00007949;WBGene00010327;WBGene00001664;WBGene00019939;WBGene00015645;WBGene00010267;WBGene00011307;WBGene00002348;WBGene000…	http://www.ncbi.nlm.nih.gov/pubmed/21331044
Microbes	UP P.luminescens 24h, RNASeq	59	121	3017	29469	5.85479e-26	1.3425e-22	1.49167e-23	WBGene00008230;WBGene00018682;WBGene00019406;WBGene00010336;WBGene00008220;WBGene00014128;WBGene00007693;WBGene00000477;WBGene00001150;WBGene00001767;WBGene00001786;WBGene00001753;WBGene00007949;WBGene00010327;WBGene00017026;WBGene00019939;WBGene00008655;WBGene00015645;WBGene00010267;WBGene00011307;WBGene00002348;WBGene00007177;WBGene00018573;WBGene00018707;WBGene00018708;WBGene00019580;WBGene000…	WBGene00008581;WBGene00017071;WBGene00015982;WBGene00010167;WBGene00019644;WBGene00009048;WBGene00000485;WBGene00007753;WBGene00007755;WBGene00015047;WBGene00010108;WBGene00001664;WBGene00019229;WBGene00007446;WBGene00003515;WBGene00006789;WBGene00003776;WBGene00016773;WBGene00008602;WBGene00009413;WBGene00004007;WBGene00017089;WBGene00010323;WBGene00020066;WBGene00006754;WBGene00001428;WBGene000…	http://www.ncbi.nlm.nih.gov/pubmed/21602919
Development/Dauer/Aging	expression rising during larval development	49	121	2033	29469	1.0736e-24	2.46178e-21	2.46178e-22	WBGene00008581;WBGene00008230;WBGene00019406;WBGene00015982;WBGene00010167;WBGene00014128;WBGene00001150;WBGene00010108;WBGene00017026;WBGene00019229;WBGene00007446;WBGene00003776;WBGene00009413;WBGene00016753;WBGene00010323;WBGene00020066;WBGene00007354;WBGene00016010;WBGene00007763;WBGene00017387;WBGene00020187;WBGene00015661;WBGene00016081;WBGene00016398;WBGene00008124;WBGene00009079;WBGene000…	WBGene00017071;WBGene00018682;WBGene00010336;WBGene00008220;WBGene00007693;WBGene00019644;WBGene00009048;WBGene00000477;WBGene00000485;WBGene00007753;WBGene00007755;WBGene00015047;WBGene00001767;WBGene00001786;WBGene00001753;WBGene00007949;WBGene00010327;WBGene00001664;WBGene00019939;WBGene00008655;WBGene00015645;WBGene00010267;WBGene00011307;WBGene00002348;WBGene00003515;WBGene00006789;WBGene000…	http://www.ncbi.nlm.nih.gov/pubmed/24440504
Tissue	Male-enriched genes (Kim)	45	121	1750	29469	1.54445e-23	3.54142e-20	3.21947e-21	WBGene00008581;WBGene00008230;WBGene00019406;WBGene00015982;WBGene00010167;WBGene00014128;WBGene00017026;WBGene00019229;WBGene00007446;WBGene00009413;WBGene00016753;WBGene00010323;WBGene00020066;WBGene00007354;WBGene00016010;WBGene00007763;WBGene00017387;WBGene00020187;WBGene00015661;WBGene00016081;WBGene00016398;WBGene00008124;WBGene00009079;WBGene00009101;WBGene00017817;WBGene00018359;WBGene000…	WBGene00017071;WBGene00018682;WBGene00010336;WBGene00008220;WBGene00007693;WBGene00019644;WBGene00009048;WBGene00000477;WBGene00000485;WBGene00007753;WBGene00007755;WBGene00001150;WBGene00015047;WBGene00001767;WBGene00001786;WBGene00001753;WBGene00007949;WBGene00010108;WBGene00010327;WBGene00001664;WBGene00019939;WBGene00008655;WBGene00015645;WBGene00010267;WBGene00011307;WBGene00002348;WBGene000…	https://www.ncbi.nlm.nih.gov/pubmed/27732864
Mutants	UP by mir-58 & mir-80 mutant	42	121	1477	29469	2.00655e-23	4.60102e-20	3.83418e-21	WBGene00008581;WBGene00019406;WBGene00015982;WBGene00014128;WBGene00009048;WBGene00017026;WBGene00019229;WBGene00007446;WBGene00016773;WBGene00008602;WBGene00009413;WBGene00018707;WBGene00018708;WBGene00010323;WBGene00007354;WBGene00016010;WBGene00007763;WBGene00017387;WBGene00020187;WBGene00016398;WBGene00009079;WBGene00009101;WBGene00017817;WBGene00009893;WBGene00009948;WBGene00010265;WBGene000…	WBGene00008230;WBGene00017071;WBGene00018682;WBGene00010336;WBGene00008220;WBGene00010167;WBGene00007693;WBGene00019644;WBGene00000477;WBGene00000485;WBGene00007753;WBGene00007755;WBGene00001150;WBGene00015047;WBGene00001767;WBGene00001786;WBGene00001753;WBGene00007949;WBGene00010108;WBGene00010327;WBGene00001664;WBGene00019939;WBGene00008655;WBGene00015645;WBGene00010267;WBGene00011307;WBGene000…	http://www.ncbi.nlm.nih.gov/pubmed/26232411
DAF/Insulin/food	UP fed by Comamonas DA1877 vs. OP50 Gravid adult	38	121	1184	29469	8.87262e-23	2.03449e-19	1.56499e-20	WBGene00008581;WBGene00008230;WBGene00017071;WBGene00019406;WBGene00008220;WBGene00019644;WBGene00007753;WBGene00001150;WBGene00015047;WBGene00001786;WBGene00001753;WBGene00019939;WBGene00003776;WBGene00016753;WBGene00017089;WBGene00006754;WBGene00001754;WBGene00007331;WBGene00009146;WBGene00007354;WBGene00007763;WBGene00017387;WBGene00006310;WBGene00020187;WBGene00015661;WBGene00008124;WBGene000…	WBGene00018682;WBGene00010336;WBGene00015982;WBGene00010167;WBGene00014128;WBGene00007693;WBGene00009048;WBGene00000477;WBGene00000485;WBGene00007755;WBGene00001767;WBGene00007949;WBGene00010108;WBGene00010327;WBGene00001664;WBGene00017026;WBGene00019229;WBGene00008655;WBGene00015645;WBGene00010267;WBGene00007446;WBGene00011307;WBGene00002348;WBGene00003515;WBGene00006789;WBGene00007177;WBGene000…	http://www.ncbi.nlm.nih.gov/pubmed/23540701
Mutants	down by isp-1 mutant	44	121	1737	29469	1.06135e-22	2.43369e-19	1.69804e-20	WBGene00008581;WBGene00019406;WBGene00008220;WBGene00010167;WBGene00007753;WBGene00017026;WBGene00019229;WBGene00007446;WBGene00018708;WBGene00016753;WBGene00004008;WBGene00003999;WBGene00020066;WBGene00007354;WBGene00016010;WBGene00007763;WBGene00017387;WBGene00015661;WBGene00016398;WBGene00008124;WBGene00009079;WBGene00009101;WBGene00017817;WBGene00018359;WBGene00009893;WBGene00009948;WBGene000…	WBGene00008230;WBGene00017071;WBGene00018682;WBGene00010336;WBGene00015982;WBGene00014128;WBGene00007693;WBGene00019644;WBGene00009048;WBGene00000477;WBGene00000485;WBGene00007755;WBGene00001150;WBGene00015047;WBGene00001767;WBGene00001786;WBGene00001753;WBGene00007949;WBGene00010108;WBGene00010327;WBGene00001664;WBGene00019939;WBGene00008655;WBGene00015645;WBGene00010267;WBGene00011307;WBGene000…	http://www.ncbi.nlm.nih.gov/pubmed/24813612
Mutants	down by nuo-6 mutant	49	121	2265	29469	1.1108e-22	2.54706e-19	1.69804e-20	WBGene00008230;WBGene00019406;WBGene00008220;WBGene00010167;WBGene00009048;WBGene00001150;WBGene00015047;WBGene00017026;WBGene00019229;WBGene00007446;WBGene00003776;WBGene00016753;WBGene00004008;WBGene00003999;WBGene00020066;WBGene00007331;WBGene00007354;WBGene00016010;WBGene00007763;WBGene00017387;WBGene00020187;WBGene00015661;WBGene00016398;WBGene00008124;WBGene00009079;WBGene00009101;WBGene000…	WBGene00008581;WBGene00017071;WBGene00018682;WBGene00010336;WBGene00015982;WBGene00014128;WBGene00007693;WBGene00019644;WBGene00000477;WBGene00000485;WBGene00007753;WBGene00007755;WBGene00001767;WBGene00001786;WBGene00001753;WBGene00007949;WBGene00010108;WBGene00010327;WBGene00001664;WBGene00019939;WBGene00008655;WBGene00015645;WBGene00010267;WBGene00011307;WBGene00002348;WBGene00003515;WBGene000…	http://www.ncbi.nlm.nih.gov/pubmed/24813612
References
Miller DL, Budde MW, Roth MB. HIF-1 and SKN-1 coordinate the transcriptional response to hydrogen sulfide in Caenorhabditis elegans. PLoS One. 2011;6(9):e25476. doi:10.1371/journal.pone.0025476
Yee C, Yang W, Hekimi S. The intrinsic apoptosis pathway mediates the pro-longevity response to mitochondrial ROS in C. elegans. Cell. 2014;157(4):897–909. doi:10.1016/j.cell.2014.02.055
Rohlfing AK, Miteva Y, Hannenhalli S, Lamitina T. Genetic and physiological activation of osmosensitive gene expression mimics transcriptional signatures of pathogen infection in C. elegans. PLoS One. 2010;5(2):e9010. Published 2010 Feb 2. doi:10.1371/journal.pone.0009010
Kim SK, Lund J, Kiraly M, et al. A gene expression map for Caenorhabditis elegans. Science. 2001;293(5537):2087–2092. doi:10.1126/science.1061603
Gracida X, Eckmann CR. Fertility and germline stem cell maintenance under different diets requires nhr-114/HNF4 in C. elegans. Curr Biol. 2013;23(7):607–613. doi:10.1016/j.cub.2013.02.034
Nedialkova DD, Leidel SA. Optimization of Codon Translation Rates via tRNA Modifications Maintains Proteome Integrity. Cell. 2015;161(7):1606–1618. doi:10.1016/j.cell.2015.05.022
Mair W, Morantte I, Rodrigues AP, et al. Lifespan extension induced by AMPK and calcineurin is mediated by CRTC-1 and CREB. Nature. 2011;470(7334):404–408. doi:10.1038/nature09706
Engelmann I, Griffon A, Tichit L, et al. A comprehensive analysis of gene expression changes provoked by bacterial and fungal infection in C. elegans. PLoS One. 2011;6(5):e19055. doi:10.1371/journal.pone.0019055
Hendriks GJ, Gaidatzis D, Aeschimann F, Großhans H. Extensive oscillatory gene expression during C. elegans larval development. Mol Cell. 2014;53(3):380–392. doi:10.1016/j.molcel.2013.12.013
Kim B, Suo B, Emmons SW. Gene Function Prediction Based on Developmental Transcriptomes of the Two Sexes in C. elegans. Cell Rep. 2016;17(3):917–928. doi:10.1016/j.celrep.2016.09.051
Subasic D, Brümmer A, Wu Y, et al. Cooperative target mRNA destabilization and translation inhibition by miR-58 microRNA family in C. elegans. Genome Res. 2015;25(11):1680–1691. doi:10.1101/gr.183160.114
MacNeil LT, Watson E, Arda HE, Zhu LJ, Walhout AJ. Diet-induced developmental acceleration independent of TOR and insulin in C. elegans. Cell. 2013;153(1):240–252. doi:10.1016/j.cell.2013.02.049
Yee C, Yang W, Hekimi S. The intrinsic apoptosis pathway mediates the pro-longevity response to mitochondrial ROS in C. elegans. Cell. 2014;157(4):897–909. doi:10.1016/j.cell.2014.02.055
Yee C, Yang W, Hekimi S. The intrinsic apoptosis pathway mediates the pro-longevity response to mitochondrial ROS in C. elegans. Cell. 2014;157(4):897–909. doi:10.1016/j.cell.2014.02.055

## Sheet: upreg immune 20 vs 5ug_mL
Cholesterol-dependent immune genes (20 vs. 5 µg/mL): overlap with pathways
https://wormexp.zoologie.uni-kiel.de/wormexp/
Category	Term	Counts	ListSize	PopHit	Pop Size	Pvalue	Bonferroni	FDR	OverlappedID	uniqueIDofInput	uniqueIDofCuratedset	Refs
TF Targets	PMK-1 targets down in Day 15 vs. Day 6	14	67	374	29469	2.4619e-12	7.31183e-10	7.31183e-10	WBGene00019619;WBGene00018971;WBGene00016912;WBGene00007875;WBGene00018760;WBGene00015933;WBGene00016424;WBGene00008492;WBGene00008494;WBGene00008495;WBGene00008584;WBGene00009429;WBGene00018694;WBGene00010124	WBGene00009526;WBGene00009515;WBGene00044719;WBGene00019089;WBGene00010928;WBGene00009431;WBGene00010745;WBGene00010125;WBGene00001487;WBGene00001786;WBGene00001753;WBGene00015574;WBGene00016783;WBGene00001754;WBGene00004395;WBGene00004962;WBGene00015994;WBGene00016416;WBGene00016462;WBGene00017736;WBGene00018999;WBGene00019081;WBGene00010712;WBGene00020003;WBGene00007097;WBGene00007506;WBGene000…	E02C12.8;clec-210;F35C5.12;Y50D4B.3;clec-190;Y43D4A.2;clec-49;ZC412.4;C33G8.3;Y110A2AL.9;csq-1;T01D1.3;Y51B9A.8;str-144;T20D4.16;cyp-35D1;F41C6.4;clec-232;dct-16;clec-81;F35F10.6;F21H7.3;clec-187	http://www.ncbi.nlm.nih.gov/pubmed/21625567
TF Targets	Age-regulated elt-2 targets	12	67	276	29469	3.21978e-11	9.56274e-09	4.78137e-09	WBGene00019619;WBGene00010928;WBGene00009431;WBGene00018760;WBGene00015933;WBGene00007867;WBGene00008492;WBGene00008495;WBGene00008584;WBGene00009429;WBGene00010128;WBGene00010124	WBGene00009526;WBGene00009515;WBGene00044719;WBGene00019089;WBGene00018971;WBGene00016912;WBGene00010745;WBGene00010125;WBGene00007875;WBGene00001487;WBGene00001786;WBGene00001753;WBGene00015574;WBGene00016783;WBGene00001754;WBGene00004395;WBGene00004962;WBGene00015994;WBGene00016416;WBGene00016462;WBGene00017736;WBGene00018999;WBGene00019081;WBGene00010712;WBGene00020003;WBGene00007097;WBGene000…	egl-26;C41H7.2;egas-4;T04F3.2;dct-16;tag-147;clec-49;nhr-71;T10B5.7	http://www.ncbi.nlm.nih.gov/pubmed/27070429
TF Targets	14 skn-1 targets	5	67	14	29469	2.40071e-08	7.1301e-06	1.9318e-06	WBGene00019619;WBGene00010745;WBGene00007875;WBGene00007867;WBGene00010123	WBGene00009526;WBGene00009515;WBGene00044719;WBGene00019089;WBGene00010928;WBGene00018971;WBGene00016912;WBGene00009431;WBGene00010125;WBGene00001487;WBGene00001786;WBGene00001753;WBGene00015574;WBGene00016783;WBGene00018760;WBGene00001754;WBGene00004395;WBGene00004962;WBGene00015994;WBGene00016416;WBGene00016462;WBGene00017736;WBGene00018999;WBGene00019081;WBGene00010712;WBGene00020003;WBGene000…		http://www.ncbi.nlm.nih.gov/pubmed/21765926
TF Targets	PQM-1 L3 Targets	19	67	1690	29469	2.60176e-08	7.72722e-06	1.9318e-06	WBGene00010928;WBGene00018971;WBGene00016912;WBGene00009431;WBGene00001786;WBGene00018760;WBGene00001754;WBGene00015933;WBGene00007867;WBGene00008492;WBGene00008584;WBGene00008726;WBGene00008988;WBGene00009429;WBGene00010128;WBGene00019411;WBGene00019660;WBGene00010851;WBGene00010124	WBGene00019619;WBGene00009526;WBGene00009515;WBGene00044719;WBGene00019089;WBGene00010745;WBGene00010125;WBGene00007875;WBGene00001487;WBGene00001753;WBGene00015574;WBGene00016783;WBGene00004395;WBGene00004962;WBGene00015994;WBGene00016416;WBGene00016462;WBGene00017736;WBGene00018999;WBGene00019081;WBGene00010712;WBGene00020003;WBGene00007097;WBGene00007506;WBGene00015932;WBGene00044457;WBGene000…	T06C12.12;srw-54;nhr-123;T09E11.11;Y59A8B.24;Y110A7A.21;C25A1.4;fil-2;vem-1;Y54G2A.3;cgr-1;ugt-20;R12B2.7;F40D4.12;Y55F3AM.6;srv-10;R10E8.4;F46E10.3;eak-4;fbxa-176;Y80D3A.9;B0507.9;ZC239.16;let-92;F13H6.3;bath-25;C39D10.9;vha-1;dhs-21;K08E3.4;F55F3.4;hrg-5;Y38H6C.13;F45E6.1;rho-1;nlt-1;Y69A2AR.27;dhhc-4;Y62H9A.11;F21F8.2;C30G12.3;F15A8.1;T13C5.6;R11A5.6;F13B12.3;dct-16;F47E1.5;Y41E3.1;F35F10.10;C…	http://www.ncbi.nlm.nih.gov/pubmed/21177963
TF Targets	Low-complexity elt-2 targets	22	67	2475	29469	6.88937e-08	2.04614e-05	4.09229e-06	WBGene00019619;WBGene00009515;WBGene00010928;WBGene00018971;WBGene00016912;WBGene00009431;WBGene00010125;WBGene00001786;WBGene00001753;WBGene00015574;WBGene00018760;WBGene00015933;WBGene00007867;WBGene00016424;WBGene00008492;WBGene00008495;WBGene00008584;WBGene00009429;WBGene00010123;WBGene00010128;WBGene00019411;WBGene00010124	WBGene00009526;WBGene00044719;WBGene00019089;WBGene00010745;WBGene00007875;WBGene00001487;WBGene00016783;WBGene00001754;WBGene00004395;WBGene00004962;WBGene00015994;WBGene00016416;WBGene00016462;WBGene00017736;WBGene00018999;WBGene00019081;WBGene00010712;WBGene00020003;WBGene00007097;WBGene00007506;WBGene00015932;WBGene00044457;WBGene00008336;WBGene00008494;WBGene00008634;WBGene00008726;WBGene000…	C07D8.5;T06C12.12;21ur-13277;C39B5.14;lurp-1;F41H10.3;M05B5.7;F52H3.5;fbxa-176;21ur-15383;lst-1;21ur-5333;Y113G7B.26;21ur-4200;tag-260;R107.9;K07A9.3;K07A9.4;grl-3;saps-1;Y53F4B.39;let-7;21ur-12657;C39B5.10;Y54G2A.3;fgt-1;mir-1020;21ur-14808;21ur-7784;R12B2.6;R12B2.7;21ur-10460;F40D4.12;clec-40;21ur-10364;srv-9;21ur-12367;R10E8.4;F33D11.t1;21ur-14768;21ur-9193;R07E5.16;Y53G8B.t5;mir-270;21ur-9114…	http://www.ncbi.nlm.nih.gov/pubmed/27070429
TF Targets	UP by csr-1 mutant and without csr-1-bound 22G RNA Homology	8	67	210	29469	5.1108e-07	0.000151791	2.52984e-05	WBGene00018971;WBGene00010125;WBGene00044457;WBGene00007867;WBGene00016424;WBGene00008584;WBGene00010128;WBGene00004133	WBGene00019619;WBGene00009526;WBGene00009515;WBGene00044719;WBGene00019089;WBGene00010928;WBGene00016912;WBGene00009431;WBGene00010745;WBGene00007875;WBGene00001487;WBGene00001786;WBGene00001753;WBGene00015574;WBGene00016783;WBGene00018760;WBGene00001754;WBGene00004395;WBGene00004962;WBGene00015994;WBGene00016416;WBGene00016462;WBGene00017736;WBGene00018999;WBGene00019081;WBGene00010712;WBGene000…	clec-145;clec-190;comt-5;cyp-35D1;K01G5.3;linc-7;F13D12.10;K01A11.1;K02C4.2;W06D11.2;W08E3.4;Y45F3A.1;Y47H9B.2;Y48E1B.8;ZK1053.1;C07H6.9;E02H9.9;M02D8.5;Y47G6A.3;Y55B1BR.5;M01D7.9;Y43C5A.7;C16A11.10;K03B8.14;Y25C1A.14;F59C6.18	http://www.ncbi.nlm.nih.gov/pubmed/27020753
TF Targets	Putative E2F-targets	8	67	450	29469	7.29581e-05	0.0216685	0.00309551	WBGene00016783;WBGene00018760;WBGene00007506;WBGene00007867;WBGene00016424;WBGene00008584;WBGene00008726;WBGene00019214	WBGene00019619;WBGene00009526;WBGene00009515;WBGene00044719;WBGene00019089;WBGene00010928;WBGene00018971;WBGene00016912;WBGene00009431;WBGene00010745;WBGene00010125;WBGene00007875;WBGene00001487;WBGene00001786;WBGene00001753;WBGene00015574;WBGene00001754;WBGene00004395;WBGene00004962;WBGene00015994;WBGene00016416;WBGene00016462;WBGene00017736;WBGene00018999;WBGene00019081;WBGene00010712;WBGene000…	ZK154.5;nhr-125;unc-71;T23F6.5;grl-6;cutl-5;mes-6;C08F11.7;F33A8.6;fbxa-120;nmat-2;F08F1.9;sdc-1;Y80D3A.9;unc-50;cyp-25A6;retr-1;F58B4.5;F47E1.1;R05G6.5;Y57G7A.1;T26F2.2;Y39B6A.40;snx-13;Y37H2C.1;ast-1;ZK402.3;F37D6.3;ckb-4;tag-349;R11E3.2;cya-2;fbxb-14;C29H12.2;T26E4.4;F57A10.4;F25H5.8;ccr-4;F57A10.2;C05G5.3	http://www.ncbi.nlm.nih.gov/pubmed/17368442
TF Targets	alg-3/alg-4 26G-RNA Targets	11	67	1407	29469	0.00123555	0.366958	0.0458697	WBGene00001487;WBGene00015994;WBGene00016416;WBGene00016462;WBGene00017736;WBGene00018999;WBGene00019081;WBGene00010712;WBGene00020003;WBGene00016010;WBGene00044180	WBGene00019619;WBGene00009526;WBGene00009515;WBGene00044719;WBGene00019089;WBGene00010928;WBGene00018971;WBGene00016912;WBGene00009431;WBGene00010745;WBGene00010125;WBGene00007875;WBGene00001786;WBGene00001753;WBGene00015574;WBGene00016783;WBGene00018760;WBGene00001754;WBGene00004395;WBGene00004962;WBGene00007097;WBGene00007506;WBGene00015932;WBGene00015933;WBGene00044457;WBGene00007867;WBGene000…	Y39A1A.2;F44F4.10;M05B5.7;M110.7;C16D2.1;Y71G12B.27;Y54G2A.15;ZC21.8;R02D5.10;Y116A8A.4;Y116A8A.7;ubq-2;C06C6.8;C06C6.9;nspa-2;ZK546.4;Y53F4B.24;Y53F4B.36;B0336.3;ZK930.4;ZK930.7;F55C9.3;R10E9.3;F23H11.5;Y38H8A.4;Y38H8A.2;C10G11.1;C47E12.10;F44G4.5;W01D2.3;C04E6.5;Y40H4A.2;B0432.11;W06D4.2;ZC262.1;C01G12.9;F19B6.1;W01B6.2;ZK686.5;C06C6.7;ostd-1;C35D10.8;ssp-31;ssp-32;ssp-16;tag-76;C01G12.13;vha-1…	http://www.ncbi.nlm.nih.gov/pubmed/24360276
TF Targets	HLH-26 targets	6	67	419	29469	0.00266009	0.790046	0.0877828	WBGene00019089;WBGene00001786;WBGene00016416;WBGene00010712;WBGene00000024;WBGene00004098	WBGene00019619;WBGene00009526;WBGene00009515;WBGene00044719;WBGene00010928;WBGene00018971;WBGene00016912;WBGene00009431;WBGene00010745;WBGene00010125;WBGene00007875;WBGene00001487;WBGene00001753;WBGene00015574;WBGene00016783;WBGene00018760;WBGene00001754;WBGene00004395;WBGene00004962;WBGene00015994;WBGene00016462;WBGene00017736;WBGene00018999;WBGene00019081;WBGene00020003;WBGene00007097;WBGene000…	21ur-2325;F10G7.10;B0024.10;cysl-4;C27H5.9;Y54E2A.13;sri-68;ZK484.7;K05D4.1;srh-283;Y57A10A.28;Y56A3A.6;21ur-2798;F56H1.3;mir-86;Y39B6A.32;D2007.3;F36A4.2;21ur-4737;Y39B6A.31;Y106G6E.1;21ur-2160;F36A4.1;21ur-5397;C17D12.t3;K07C11.10;Y54G2A.t1;str-161;ZK112.4;VW02B12L.2;Y116F11B.7;T05C12.1;Y54G2A.t2;spe-4;F29C4.3;ZK783.t1;sri-12;stip-1;21ur-432;str-29;C17C3.9;srx-66;W06G6.t2;Y39F10A.3;fbxa-140;C31…	http://www.ncbi.nlm.nih.gov/pubmed/19632181
References
Youngman MJ, Rogers ZN, Kim DH. A decline in p38 MAPK signaling underlies immunosenescence in Caenorhabditis elegans. PLoS Genet. 2011;7(5):e1002082. doi:10.1371/journal.pgen.1002082
Mann FG, Van Nostrand EL, Friedland AE, Liu X, Kim SK. Deactivation of the GATA Transcription Factor ELT-2 Is a Major Driver of Normal Aging in C. elegans. PLoS Genet. 2016;12(4):e1005956. Published 2016 Apr 12. doi:10.1371/journal.pgen.1005956
Hunt PR, Son TG, Wilson MA, et al. Extension of lifespan in C. elegans by naphthoquinones that act through stress hormesis mechanisms. PLoS One. 2011;6(7):e21922. doi:10.1371/journal.pone.0021922
Niu W, Lu ZJ, Zhong M, et al. Diverse transcription factor binding features revealed by genome-wide ChIP-seq in C. elegans. Genome Res. 2011;21(2):245–254. doi:10.1101/gr.114587.110
Gerson-Gurwitz A, Wang S, Sathe S, et al. A Small RNA-Catalytic Argonaute Pathway Tunes Germline Transcript Levels to Ensure Embryonic Divisions. Cell. 2016;165(2):396–409. doi:10.1016/j.cell.2016.02.040
Kirienko NV, Fay DS. Transcriptome profiling of the C. elegans Rb ortholog reveals diverse developmental roles. Dev Biol. 2007;305(2):674–684. doi:10.1016/j.ydbio.2007.02.021
Conine CC, Moresco JJ, Gu W, et al. Argonautes promote male fertility and provide a paternal memory of germline gene expression in C. elegans. Cell. 2013;155(7):1532–1544. doi:10.1016/j.cell.2013.11.032
Grove CA, De Masi F, Barrasa MI, et al. A multiparameter network reveals extensive divergence between C. elegans bHLH transcription factors. Cell. 2009;138(2):314–327. doi:10.1016/j.cell.2009.04.058
Overlap among immune genes
PMK-1-induced genes		ELT-2-induced genes		SKN-1-induced genes
K10C2.3		K10C2.3		K10C2.3
F56D6.2		M162.2		K10D11.1
C54D1.2		F35E12.7		C32H11.12
C32H11.12		F53E10.4		C32H11.4
F53E10.4		C17H12.8		F55G11.2
C17H12.8		C32H11.4
C34H4.1		F01D5.1
F01D5.1		F01D5.5
F01D5.3		F08G5.6
F01D5.5		F35E12.5
F08G5.6		F55G11.8
F35E12.5		F55G11.4
F52E1.5
F55G11.4

## Sheet: upreg immune 0 vs 5ug_mL
Cholesterol-dependent immune genes (0 vs. 5 µg/mL): overlap with pathways
https://wormexp.zoologie.uni-kiel.de/wormexp/
Category	Term	Counts	ListSize	PopHit	Pop Size	Pvalue	Bonferroni	FDR	OverlappedID	uniqueIDofInput	uniqueIDofCuratedset	Refs
TF Targets	PMK-1 targets down in Day 15 vs. Day 6	12	69	374	29469	1.12242e-09	3.33359e-07	3.33359e-07	WBGene00019619;WBGene00018971;WBGene00016912;WBGene00007875;WBGene00018760;WBGene00015759;WBGene00016424;WBGene00008492;WBGene00008495;WBGene00008584;WBGene00009429;WBGene00018694	WBGene00009523;WBGene00009526;WBGene00009515;WBGene00019089;WBGene00010928;WBGene00009431;WBGene00010745;WBGene00015259;WBGene00010125;WBGene00001487;WBGene00001786;WBGene00001753;WBGene00001754;WBGene00004395;WBGene00004962;WBGene00017039;WBGene00015994;WBGene00016085;WBGene00016416;WBGene00016462;WBGene00017736;WBGene00018999;WBGene00019081;WBGene00010712;WBGene00020003;WBGene00002198;WBGene000…	E02C12.8;clec-210;F35C5.12;Y50D4B.3;clec-190;Y43D4A.2;clec-49;ZC412.4;C33G8.3;Y110A2AL.9;csq-1;T01D1.3;Y51B9A.8;str-144;T20D4.16;cyp-35D1;F41C6.4;clec-232;dct-16;clec-81;F35F10.6;F21H7.3;clec-187	http://www.ncbi.nlm.nih.gov/pubmed/21625567
TF Targets	Age-regulated elt-2 targets	10	69	276	29469	1.68842e-08	5.0146e-06	2.48825e-06	WBGene00019619;WBGene00010928;WBGene00009431;WBGene00018760;WBGene00007867;WBGene00008492;WBGene00008495;WBGene00008584;WBGene00009429;WBGene00010128	WBGene00009523;WBGene00009526;WBGene00009515;WBGene00019089;WBGene00018971;WBGene00016912;WBGene00010745;WBGene00015259;WBGene00010125;WBGene00007875;WBGene00001487;WBGene00001786;WBGene00001753;WBGene00001754;WBGene00004395;WBGene00004962;WBGene00017039;WBGene00015994;WBGene00016085;WBGene00016416;WBGene00016462;WBGene00017736;WBGene00018999;WBGene00019081;WBGene00010712;WBGene00020003;WBGene000…	egl-26;C41H7.2;egas-4;T04F3.2;dct-16;tag-147;clec-49;nhr-71;T10B5.7;daf-22	http://www.ncbi.nlm.nih.gov/pubmed/27070429
TF Targets	14 skn-1 targets	5	69	14	29469	2.70625e-08	8.03756e-06	2.48825e-06	WBGene00019619;WBGene00010745;WBGene00007875;WBGene00007867;WBGene00010123	WBGene00009523;WBGene00009526;WBGene00009515;WBGene00019089;WBGene00010928;WBGene00018971;WBGene00016912;WBGene00009431;WBGene00015259;WBGene00010125;WBGene00001487;WBGene00001786;WBGene00001753;WBGene00018760;WBGene00001754;WBGene00004395;WBGene00004962;WBGene00017039;WBGene00015994;WBGene00016085;WBGene00016416;WBGene00016462;WBGene00017736;WBGene00018999;WBGene00019081;WBGene00010712;WBGene000…		http://www.ncbi.nlm.nih.gov/pubmed/21765926
TF Targets	UP by csr-1 mutant and without csr-1-bound 22G RNA Homology	9	69	210	29469	3.35117e-08	9.95298e-06	2.48825e-06	WBGene00018971;WBGene00010125;WBGene00007440;WBGene00044457;WBGene00007867;WBGene00016424;WBGene00008584;WBGene00010128;WBGene00004133	WBGene00019619;WBGene00009523;WBGene00009526;WBGene00009515;WBGene00019089;WBGene00010928;WBGene00016912;WBGene00009431;WBGene00010745;WBGene00015259;WBGene00007875;WBGene00001487;WBGene00001786;WBGene00001753;WBGene00018760;WBGene00001754;WBGene00004395;WBGene00004962;WBGene00017039;WBGene00015994;WBGene00016085;WBGene00016416;WBGene00016462;WBGene00017736;WBGene00018999;WBGene00019081;WBGene000…	clec-145;clec-190;comt-5;cyp-35D1;K01G5.3;linc-7;F13D12.10;K01A11.1;K02C4.2;W06D11.2;W08E3.4;Y45F3A.1;Y47H9B.2;Y48E1B.8;ZK1053.1;C07H6.9;E02H9.9;M02D8.5;Y47G6A.3;Y55B1BR.5;M01D7.9;Y43C5A.7;C16A11.10;K03B8.14;Y25C1A.14;F59C6.18	http://www.ncbi.nlm.nih.gov/pubmed/27020753
TF Targets	Low-complexity elt-2 targets	21	69	2475	29469	5.81516e-07	0.00017271	3.4542e-05	WBGene00019619;WBGene00009523;WBGene00009515;WBGene00010928;WBGene00018971;WBGene00016912;WBGene00009431;WBGene00015259;WBGene00010125;WBGene00001786;WBGene00001753;WBGene00018760;WBGene00007440;WBGene00007867;WBGene00016424;WBGene00008492;WBGene00008495;WBGene00008584;WBGene00009429;WBGene00010123;WBGene00010128	WBGene00009526;WBGene00019089;WBGene00010745;WBGene00007875;WBGene00001487;WBGene00001754;WBGene00004395;WBGene00004962;WBGene00017039;WBGene00015994;WBGene00016085;WBGene00016416;WBGene00016462;WBGene00017736;WBGene00018999;WBGene00019081;WBGene00010712;WBGene00020003;WBGene00002198;WBGene00007097;WBGene00007506;WBGene00015759;WBGene00015932;WBGene00044457;WBGene00008634;WBGene00017871;WBGene000…	C07D8.5;T06C12.12;21ur-13277;C39B5.14;lurp-1;F41H10.3;M05B5.7;F52H3.5;fbxa-176;21ur-15383;lst-1;21ur-5333;Y113G7B.26;21ur-4200;tag-260;R107.9;K07A9.3;K07A9.4;grl-3;saps-1;Y53F4B.39;let-7;21ur-12657;C39B5.10;Y54G2A.3;fgt-1;mir-1020;21ur-14808;21ur-7784;R12B2.6;R12B2.7;21ur-10460;F40D4.12;clec-40;21ur-10364;srv-9;21ur-12367;R10E8.4;F33D11.t1;21ur-14768;21ur-9193;R07E5.16;Y53G8B.t5;mir-270;21ur-9114…	http://www.ncbi.nlm.nih.gov/pubmed/27070429
TF Targets	HLH-25 targets	29	69	5675	29469	3.52844e-05	0.0104795	0.00174658	WBGene00009523;WBGene00009526;WBGene00019089;WBGene00009431;WBGene00010745;WBGene00007875;WBGene00001786;WBGene00018760;WBGene00016085;WBGene00016416;WBGene00017736;WBGene00018999;WBGene00019081;WBGene00010712;WBGene00002198;WBGene00015759;WBGene00015932;WBGene00044457;WBGene00008495;WBGene00017871;WBGene00009710;WBGene00000024;WBGene00000034;WBGene00004127;WBGene00000029;WBGene00000631;WBGene000…	WBGene00019619;WBGene00009515;WBGene00010928;WBGene00018971;WBGene00016912;WBGene00015259;WBGene00010125;WBGene00001487;WBGene00001753;WBGene00001754;WBGene00004395;WBGene00004962;WBGene00017039;WBGene00015994;WBGene00016462;WBGene00020003;WBGene00007097;WBGene00007440;WBGene00007506;WBGene00007867;WBGene00016424;WBGene00008492;WBGene00008584;WBGene00008634;WBGene00009429;WBGene00018694;WBGene000…	F53B6.t1;srx-97;K09H11.11;Y51A2B.6;21ur-2325;T28D6.10;comt-5;mir-229;ric-19;21ur-231;col-85;T27A8.4;Y56A3A.6;K12B6.8;rib-2;F23C8.11;sri-65;srh-260;sri-68;ZK262.4;K05D4.1;his-35;mir-800;C24G6.8;srh-283;fbxa-139;F56D12.6;C36B7.8;K05G3.t1;F48G7.12;F10G7.10;T07D10.t1;rps-17;oac-2;srh-144;cysl-4;F20B6.1;ZC15.1;T22F3.t4;C31E10.t1;Y54G2A.t4;ZC487.2;Y75B12A.1;fbxa-220;sra-13;Y67D2.t1;21ur-210;srh-170;21u…	http://www.ncbi.nlm.nih.gov/pubmed/19632181
TF Targets	alg-3/alg-4 26G-RNA Targets	13	69	1407	29469	9.44141e-05	0.028041	0.00400586	WBGene00001487;WBGene00015994;WBGene00016085;WBGene00016416;WBGene00016462;WBGene00017736;WBGene00018999;WBGene00019081;WBGene00010712;WBGene00020003;WBGene00002198;WBGene00016010;WBGene00044180	WBGene00019619;WBGene00009523;WBGene00009526;WBGene00009515;WBGene00019089;WBGene00010928;WBGene00018971;WBGene00016912;WBGene00009431;WBGene00010745;WBGene00015259;WBGene00010125;WBGene00007875;WBGene00001786;WBGene00001753;WBGene00018760;WBGene00001754;WBGene00004395;WBGene00004962;WBGene00017039;WBGene00007097;WBGene00007440;WBGene00007506;WBGene00015759;WBGene00015932;WBGene00044457;WBGene000…	Y39A1A.2;F44F4.10;M05B5.7;M110.7;C16D2.1;Y71G12B.27;Y54G2A.15;ZC21.8;R02D5.10;Y116A8A.4;Y116A8A.7;ubq-2;C06C6.8;C06C6.9;nspa-2;ZK546.4;Y53F4B.24;Y53F4B.36;B0336.3;ZK930.4;ZK930.7;F55C9.3;R10E9.3;F23H11.5;Y38H8A.4;Y38H8A.2;C10G11.1;C47E12.10;F44G4.5;W01D2.3;C04E6.5;Y40H4A.2;B0432.11;W06D4.2;ZC262.1;C01G12.9;F19B6.1;W01B6.2;ZK686.5;C06C6.7;ostd-1;C35D10.8;ssp-31;ssp-32;ssp-16;tag-76;C01G12.13;vha-1…	http://www.ncbi.nlm.nih.gov/pubmed/24360276
TF Targets	PQM-1 L3 Targets	14	69	1690	29469	0.00013151	0.0390585	0.00488231	WBGene00010928;WBGene00018971;WBGene00016912;WBGene00009431;WBGene00001786;WBGene00018760;WBGene00001754;WBGene00007867;WBGene00008492;WBGene00008584;WBGene00009429;WBGene00010128;WBGene00019660;WBGene00010851	WBGene00019619;WBGene00009523;WBGene00009526;WBGene00009515;WBGene00019089;WBGene00010745;WBGene00015259;WBGene00010125;WBGene00007875;WBGene00001487;WBGene00001753;WBGene00004395;WBGene00004962;WBGene00017039;WBGene00015994;WBGene00016085;WBGene00016416;WBGene00016462;WBGene00017736;WBGene00018999;WBGene00019081;WBGene00010712;WBGene00020003;WBGene00002198;WBGene00007097;WBGene00007440;WBGene000…	T06C12.12;srw-54;nhr-123;T09E11.11;Y59A8B.24;Y110A7A.21;C25A1.4;fil-2;vem-1;Y54G2A.3;cgr-1;ugt-20;R12B2.7;F40D4.12;Y55F3AM.6;srv-10;R10E8.4;F46E10.3;eak-4;fbxa-176;Y80D3A.9;B0507.9;ZC239.16;let-92;F13H6.3;bath-25;C39D10.9;vha-1;dhs-21;K08E3.4;F55F3.4;hrg-5;Y38H6C.13;F45E6.1;rho-1;nlt-1;Y69A2AR.27;dhhc-4;Y62H9A.11;F21F8.2;C30G12.3;F15A8.1;T13C5.6;R11A5.6;F13B12.3;dct-16;F47E1.5;Y41E3.1;F35F10.10;C…	http://www.ncbi.nlm.nih.gov/pubmed/21177963
TF Targets	Putative E2F-targets	7	69	450	29469	0.000652604	0.193823	0.0215359	WBGene00018760;WBGene00002198;WBGene00007506;WBGene00007867;WBGene00016424;WBGene00008584;WBGene00019214	WBGene00019619;WBGene00009523;WBGene00009526;WBGene00009515;WBGene00019089;WBGene00010928;WBGene00018971;WBGene00016912;WBGene00009431;WBGene00010745;WBGene00015259;WBGene00010125;WBGene00007875;WBGene00001487;WBGene00001786;WBGene00001753;WBGene00001754;WBGene00004395;WBGene00004962;WBGene00017039;WBGene00015994;WBGene00016085;WBGene00016416;WBGene00016462;WBGene00017736;WBGene00018999;WBGene000…	ZK154.5;nhr-125;unc-71;T23F6.5;grl-6;cutl-5;mes-6;C08F11.7;F33A8.6;fbxa-120;nmat-2;F08F1.9;sdc-1;Y80D3A.9;unc-50;cyp-25A6;retr-1;F58B4.5;F47E1.1;R05G6.5;Y57G7A.1;T26F2.2;Y39B6A.40;snx-13;Y37H2C.1;ast-1;ZK402.3;F37D6.3;ckb-4;tag-349;R11E3.2;cya-2;fbxb-14;C29H12.2;T26E4.4;F57A10.4;F25H5.8;ccr-4;F57A10.2;C05G5.3	http://www.ncbi.nlm.nih.gov/pubmed/17368442
TF Targets	REF-1 targets	11	69	1281	29469	0.000765781	0.227437	0.0227437	WBGene00009523;WBGene00019089;WBGene00010745;WBGene00001786;WBGene00016085;WBGene00016416;WBGene00017736;WBGene00010712;WBGene00044457;WBGene00000024;WBGene00004098	WBGene00019619;WBGene00009526;WBGene00009515;WBGene00010928;WBGene00018971;WBGene00016912;WBGene00009431;WBGene00015259;WBGene00010125;WBGene00007875;WBGene00001487;WBGene00001753;WBGene00018760;WBGene00001754;WBGene00004395;WBGene00004962;WBGene00017039;WBGene00015994;WBGene00016462;WBGene00018999;WBGene00019081;WBGene00020003;WBGene00002198;WBGene00007097;WBGene00007440;WBGene00007506;WBGene000…	F53B6.t1;T28D6.10;ZK484.7;cysl-4;Y54E2A.13;nspa-2;F20B6.1;F08F3.8;F10G7.10;Y37E11AL.4;F23C8.11;21ur-2325;C27H5.9;B0024.10;sri-68;W09G3.6;clec-115;F55G7.3;ZC15.1;comt-5;srh-283;K05D4.1;bir-1;str-40;ppfr-2;Y51H7C.8;21ur-2798;zyg-8;B0348.5;F42G2.7;K12B6.8;21ur-432;Y45F10D.16;R05G9.1;W03B1.9;fbxa-201;str-161;K05C4.10;21ur-3055;T27A8.4;nspa-9;F36D1.6;Y22D7AL.t5;B0513.6;D2007.3;Y51A2B.6;fbxa-220;21ur-2…	http://www.ncbi.nlm.nih.gov/pubmed/19632181
TF Targets	HLH-26 targets	6	69	419	29469	0.00302496	0.898412	0.0816738	WBGene00019089;WBGene00001786;WBGene00016416;WBGene00010712;WBGene00000024;WBGene00004098	WBGene00019619;WBGene00009523;WBGene00009526;WBGene00009515;WBGene00010928;WBGene00018971;WBGene00016912;WBGene00009431;WBGene00010745;WBGene00015259;WBGene00010125;WBGene00007875;WBGene00001487;WBGene00001753;WBGene00018760;WBGene00001754;WBGene00004395;WBGene00004962;WBGene00017039;WBGene00015994;WBGene00016085;WBGene00016462;WBGene00017736;WBGene00018999;WBGene00019081;WBGene00020003;WBGene000…	21ur-2325;F10G7.10;B0024.10;cysl-4;C27H5.9;Y54E2A.13;sri-68;ZK484.7;K05D4.1;srh-283;Y57A10A.28;Y56A3A.6;21ur-2798;F56H1.3;mir-86;Y39B6A.32;D2007.3;F36A4.2;21ur-4737;Y39B6A.31;Y106G6E.1;21ur-2160;F36A4.1;21ur-5397;C17D12.t3;K07C11.10;Y54G2A.t1;str-161;ZK112.4;VW02B12L.2;Y116F11B.7;T05C12.1;Y54G2A.t2;spe-4;F29C4.3;ZK783.t1;sri-12;stip-1;21ur-432;str-29;C17C3.9;srx-66;W06G6.t2;Y39F10A.3;fbxa-140;C31…	http://www.ncbi.nlm.nih.gov/pubmed/19632181
TF Targets	MXL-3 targets	11	69	1579	29469	0.00359402	1	0.0889521	WBGene00009523;WBGene00019089;WBGene00010745;WBGene00001786;WBGene00016085;WBGene00016416;WBGene00017736;WBGene00010712;WBGene00044457;WBGene00000024;WBGene00004098	WBGene00019619;WBGene00009526;WBGene00009515;WBGene00010928;WBGene00018971;WBGene00016912;WBGene00009431;WBGene00015259;WBGene00010125;WBGene00007875;WBGene00001487;WBGene00001753;WBGene00018760;WBGene00001754;WBGene00004395;WBGene00004962;WBGene00017039;WBGene00015994;WBGene00016462;WBGene00018999;WBGene00019081;WBGene00020003;WBGene00002198;WBGene00007097;WBGene00007440;WBGene00007506;WBGene000…	Y54E2A.13;F08F3.8;ZK484.7;nspa-2;F20B6.1;cysl-4;srh-220;C50C3.2;Y37E11AL.4;str-40;W09G3.6;ZC15.1;zyg-8;ppfr-2;K05D4.1;F55G7.3;Y51H7C.8;comt-5;srh-283;B0024.10;K05C4.10;21ur-3055;sri-68;21ur-2325;str-161;bir-1;F17E9.3;clec-115;C27H5.9;21ur-2798;T28D6.10;21ur-4784;Y59H11AM.4;21ur-4919;srv-22;ZC123.t1;srh-46;K08E5.4;W03B1.9;fbxc-41;21ur-2853;R05D7.6;F42G2.7;Y18H1A.t1;fbxa-201;fbxa-220;R05G9.1;21ur-4…	http://www.ncbi.nlm.nih.gov/pubmed/19632181
References
Youngman MJ, Rogers ZN, Kim DH. A decline in p38 MAPK signaling underlies immunosenescence in Caenorhabditis elegans. PLoS Genet. 2011;7(5):e1002082. doi:10.1371/journal.pgen.1002082
Mann FG, Van Nostrand EL, Friedland AE, Liu X, Kim SK. Deactivation of the GATA Transcription Factor ELT-2 Is a Major Driver of Normal Aging in C. elegans. PLoS Genet. 2016;12(4):e1005956. Published 2016 Apr 12. doi:10.1371/journal.pgen.1005956
Hunt PR, Son TG, Wilson MA, et al. Extension of lifespan in C. elegans by naphthoquinones that act through stress hormesis mechanisms. PLoS One. 2011;6(7):e21922. doi:10.1371/journal.pone.0021922
Niu W, Lu ZJ, Zhong M, et al. Diverse transcription factor binding features revealed by genome-wide ChIP-seq in C. elegans. Genome Res. 2011;21(2):245–254. doi:10.1101/gr.114587.110
Gerson-Gurwitz A, Wang S, Sathe S, et al. A Small RNA-Catalytic Argonaute Pathway Tunes Germline Transcript Levels to Ensure Embryonic Divisions. Cell. 2016;165(2):396–409. doi:10.1016/j.cell.2016.02.040
Kirienko NV, Fay DS. Transcriptome profiling of the C. elegans Rb ortholog reveals diverse developmental roles. Dev Biol. 2007;305(2):674–684. doi:10.1016/j.ydbio.2007.02.021
Conine CC, Moresco JJ, Gu W, et al. Argonautes promote male fertility and provide a paternal memory of germline gene expression in C. elegans. Cell. 2013;155(7):1532–1544. doi:10.1016/j.cell.2013.11.032
Grove CA, De Masi F, Barrasa MI, et al. A multiparameter network reveals extensive divergence between C. elegans bHLH transcription factors. Cell. 2009;138(2):314–327. doi:10.1016/j.cell.2009.04.058
Overlap among immune genes
PMK-1-induced genes		ELT-2-induced genes		SKN-1-induced genes
K10C2.3		K10C2.3		K10C2.3
F56D6.2		M162.2		K10D11.1
C54D1.2		F35E12.7		C32H11.12
C32H11.12		F53E10.4		C32H11.4
F53E10.4		C32H11.4		F55G11.2
C14C6.5		F01D5.1
C34H4.1		F01D5.5
F01D5.1		F08G5.6
F01D5.5		F35E12.5
F08G5.6		F55G11.8
F35E12.5
F52E1.5
